# Supplementary material for: Short salsalate administration affects cell proliferation, metabolism, and inflammation in polycystic kidney disease
Source: iScience. 2023 Oct 19;26(11):108278. doi: 10.1016/j.isci.2023.108278 (PMC10665819; doi:10.1016/j.isci.2023.108278)
Supplement: Table S1. Kidney metabolite concentrations of long treatment salsalate study with descriptive statistics related to Figure 1 & Table 1 — After Pkd1 deletion on PN18, mice received salsalate treatment from PN40 until 50% of the control group (no treatment) reached ESRD. Kidneys were then bisected and snap-frozen in liquid nitrogen. Metabolites were extracted in methanol (3:1 ratio to KW), after which 1H-NMR metabolomics was performed. 43 metabolites were detectable and quantifiable. Data are shown as mean ± SD. ∗p < 0.05, ∗∗p < 0.01, ∗∗∗p < 0.001 vs. wild type. #p < 0.05, ##p < 0.01, ###p < 0.001 vs. PKD, measured by Mann-Whitney U non-parametric univariate test. [file mmc2.xlsx]

## Sheet: Table S1
Variable	N	WT, N = 10	PKD, N = 26	PKD + Salsalate, N = 17
3-Hydroxybutyrate	53
Median (IQR)		0.034 (0.030 - 0.037)	0.043 (0.035 - 0.051)	0.039 (0.033 - 0.041)
Mean (SD)		0.031 (0.012)	0.045 (0.016)	0.038 (0.005)
Range		0.000 - 0.043	0.015 - 0.079	0.028 - 0.046
3-Hydroxyisobutyrate	53
Median (IQR)		0.012 (0.011 - 0.013)	0.023 (0.019 - 0.025)	0.020 (0.019 - 0.022)
Mean (SD)		0.012 (0.002)	0.022 (0.005)	0.020 (0.003)
Range		0.010 - 0.015	0.009 - 0.030	0.016 - 0.026
Acetylcarnitine	53
Median (IQR)		0.144 (0.126 - 0.156)	0.112 (0.102 - 0.122)	0.122 (0.116 - 0.136)
Mean (SD)		0.144 (0.022)	0.115 (0.018)	0.127 (0.015)
Range		0.114 - 0.178	0.090 - 0.157	0.107 - 0.164
AMP	53
Median (IQR)		1.80 (1.76 - 1.86)	1.23 (0.98 - 1.34)	1.22 (1.16 - 1.30)
Mean (SD)		1.84 (0.12)	1.17 (0.22)	1.19 (0.19)
Range		1.71 - 2.13	0.65 - 1.51	0.71 - 1.45
Adenosine	53
Median (IQR)		0.097 (0.093 - 0.105)	0.064 (0.048 - 0.069)	0.070 (0.063 - 0.102)
Mean (SD)		0.098 (0.011)	0.061 (0.014)	0.079 (0.029)
Range		0.080 - 0.114	0.040 - 0.087	0.039 - 0.142
Alanine	53
Median (IQR)		0.40 (0.38 - 0.41)	0.44 (0.42 - 0.49)	0.44 (0.40 - 0.49)
Mean (SD)		0.39 (0.02)	0.45 (0.05)	0.45 (0.07)
Range		0.35 - 0.42	0.37 - 0.58	0.37 - 0.64
Asparagine	53
Median (IQR)		0.08 (0.07 - 0.08)	0.08 (0.06 - 0.11)	0.09 (0.06 - 0.12)
Mean (SD)		0.08 (0.02)	0.09 (0.04)	0.10 (0.04)
Range		0.05 - 0.11	0.03 - 0.20	0.05 - 0.17
Aspartate	53
Median (IQR)		1.06 (0.95 - 1.16)	0.64 (0.57 - 0.77)	0.58 (0.53 - 0.67)
Mean (SD)		1.10 (0.22)	0.66 (0.14)	0.59 (0.12)
Range		0.81 - 1.59	0.40 - 0.90	0.36 - 0.82
Betaine	53
Median (IQR)		0.57 (0.54 - 0.58)	0.57 (0.52 - 0.61)	0.64 (0.62 - 0.73)
Mean (SD)		0.59 (0.12)	0.57 (0.07)	0.67 (0.09)
Range		0.49 - 0.93	0.47 - 0.77	0.52 - 0.90
Choline	53
Median (IQR)		0.13 (0.13 - 0.15)	0.12 (0.10 - 0.16)	0.11 (0.10 - 0.13)
Mean (SD)		0.13 (0.02)	0.13 (0.05)	0.12 (0.04)
Range		0.11 - 0.15	0.07 - 0.27	0.07 - 0.22
Citrate	53
Median (IQR)		0.28 (0.26 - 0.33)	1.78 (1.15 - 2.19)	0.98 (0.79 - 1.91)
Mean (SD)		0.29 (0.05)	1.92 (1.17)	1.43 (0.95)
Range		0.20 - 0.35	0.69 - 6.15	0.43 - 3.69
Creatine	53
Median (IQR)		0.79 (0.70 - 0.84)	0.45 (0.43 - 0.48)	0.51 (0.48 - 0.52)
Mean (SD)		0.77 (0.08)	0.46 (0.07)	0.50 (0.06)
Range		0.65 - 0.86	0.37 - 0.62	0.39 - 0.62
Dimethylglycine	53
Median (IQR)		0.0050 (0.0047 - 0.0060)	0.0084 (0.0076 - 0.0097)	0.0095 (0.0080 - 0.0111)
Mean (SD)		0.0054 (0.0014)	0.0087 (0.0018)	0.0092 (0.0026)
Range		0.0035 - 0.0082	0.0052 - 0.0138	0.0023 - 0.0132
Fumarate	53
Median (IQR)		0.015 (0.014 - 0.017)	0.039 (0.034 - 0.049)	0.040 (0.035 - 0.042)
Mean (SD)		0.014 (0.006)	0.041 (0.017)	0.040 (0.012)
Range		0.000 - 0.021	0.019 - 0.107	0.022 - 0.068
Glucose	53
Median (IQR)		3.85 (3.69 - 4.14)	3.18 (2.95 - 3.98)	3.28 (2.77 - 3.79)
Mean (SD)		3.91 (0.60)	3.50 (0.83)	3.35 (0.77)
Range		2.94 - 4.93	1.73 - 5.63	2.31 - 5.20
Glutamate	53
Median (IQR)		4.00 (3.95 - 4.43)	2.92 (2.47 - 3.16)	3.50 (3.01 - 3.95)
Mean (SD)		4.14 (0.28)	2.81 (0.46)	3.41 (0.67)
Range		3.83 - 4.54	1.71 - 3.45	1.92 - 4.27
Glutamine	53
Median (IQR)		1.02 (1.00 - 1.20)	0.66 (0.63 - 0.79)	0.68 (0.63 - 0.79)
Mean (SD)		1.07 (0.13)	0.75 (0.23)	0.72 (0.14)
Range		0.87 - 1.21	0.53 - 1.50	0.55 - 1.03
Glycine	53
Median (IQR)		1.59 (1.58 - 1.66)	0.86 (0.75 - 0.93)	0.87 (0.83 - 1.07)
Mean (SD)		1.64 (0.17)	0.84 (0.12)	0.93 (0.15)
Range		1.49 - 2.07	0.54 - 0.99	0.70 - 1.24
Histidine	53
Median (IQR)		0.097 (0.089 - 0.110)	0.091 (0.080 - 0.102)	0.084 (0.079 - 0.093)
Mean (SD)		0.106 (0.023)	0.091 (0.015)	0.092 (0.024)
Range		0.086 - 0.153	0.062 - 0.122	0.069 - 0.153
Hypoxanthine	53
Median (IQR)		0.078 (0.065 - 0.087)	0.072 (0.061 - 0.089)	0.083 (0.071 - 0.098)
Mean (SD)		0.074 (0.025)	0.073 (0.019)	0.086 (0.021)
Range		0.036 - 0.121	0.026 - 0.102	0.051 - 0.120
IMP	53
Median (IQR)		0.13 (0.12 - 0.15)	0.20 (0.17 - 0.22)	0.20 (0.19 - 0.22)
Mean (SD)		0.14 (0.03)	0.20 (0.03)	0.20 (0.03)
Range		0.10 - 0.20	0.14 - 0.27	0.11 - 0.24
Inosine	53
Median (IQR)		0.11 (0.10 - 0.13)	0.09 (0.06 - 0.10)	0.12 (0.09 - 0.13)
Mean (SD)		0.13 (0.06)	0.08 (0.03)	0.11 (0.03)
Range		0.10 - 0.30	0.02 - 0.13	0.05 - 0.18
Isoleucine	53
Median (IQR)		0.093 (0.081 - 0.100)	0.103 (0.093 - 0.114)	0.089 (0.083 - 0.102)
Mean (SD)		0.091 (0.012)	0.105 (0.017)	0.097 (0.026)
Range		0.074 - 0.108	0.075 - 0.145	0.064 - 0.164
Lactate	53
Median (IQR)		1.95 (1.86 - 2.18)	2.27 (2.10 - 2.42)	2.28 (2.10 - 2.43)
Mean (SD)		1.98 (0.23)	2.24 (0.37)	2.27 (0.22)
Range		1.57 - 2.34	1.26 - 2.86	1.91 - 2.60
Leucine	53
Median (IQR)		0.16 (0.14 - 0.16)	0.20 (0.17 - 0.26)	0.15 (0.14 - 0.18)
Mean (SD)		0.15 (0.02)	0.22 (0.07)	0.18 (0.08)
Range		0.12 - 0.19	0.12 - 0.44	0.10 - 0.39
Malate	53
Median (IQR)		0.30 (0.27 - 0.31)	0.66 (0.51 - 0.80)	0.49 (0.43 - 0.75)
Mean (SD)		0.31 (0.06)	0.71 (0.27)	0.61 (0.27)
Range		0.23 - 0.44	0.43 - 1.69	0.34 - 1.24
Methionine	53
Median (IQR)		0.14 (0.13 - 0.15)	0.16 (0.12 - 0.19)	0.16 (0.14 - 0.20)
Mean (SD)		0.14 (0.02)	0.16 (0.05)	0.18 (0.06)
Range		0.12 - 0.17	0.08 - 0.30	0.11 - 0.38
Myoinositol	53
Median (IQR)		4.71 (4.50 - 4.91)	3.84 (3.48 - 3.98)	3.85 (3.62 - 4.01)
Mean (SD)		4.68 (0.38)	3.66 (0.46)	3.82 (0.34)
Range		4.09 - 5.18	2.82 - 4.38	3.10 - 4.37
NAD	53
Median (IQR)		1.34 (1.05 - 1.47)	0.81 (0.69 - 0.92)	0.96 (0.81 - 1.13)
Mean (SD)		1.28 (0.23)	0.79 (0.17)	0.96 (0.27)
Range		0.97 - 1.56	0.47 - 1.04	0.45 - 1.36
Niacinamide	53
Median (IQR)		0.039 (0.028 - 0.051)	0.046 (0.034 - 0.053)	0.048 (0.039 - 0.056)
Mean (SD)		0.041 (0.015)	0.045 (0.011)	0.052 (0.023)
Range		0.025 - 0.070	0.031 - 0.063	0.027 - 0.121
Phosphocholine	53
Median (IQR)		1.03 (0.99 - 1.09)	1.13 (1.07 - 1.25)	1.15 (1.10 - 1.28)
Mean (SD)		1.04 (0.06)	1.15 (0.15)	1.17 (0.11)
Range		0.97 - 1.12	0.85 - 1.50	0.98 - 1.34
Phosphoethanolamine	53
Median (IQR)		1.22 (1.19 - 1.25)	1.41 (1.26 - 1.52)	1.22 (1.20 - 1.43)
Mean (SD)		1.21 (0.08)	1.38 (0.18)	1.32 (0.19)
Range		1.02 - 1.34	1.03 - 1.67	1.03 - 1.65
Phenylalanine	53
Median (IQR)		0.06 (0.06 - 0.07)	0.15 (0.10 - 0.19)	0.12 (0.11 - 0.24)
Mean (SD)		0.06 (0.02)	0.15 (0.07)	0.19 (0.13)
Range		0.00 - 0.08	0.06 - 0.37	0.06 - 0.48
sn-Glycero-3-phosphocholine	53
Median (IQR)		10.91 (10.37 - 11.76)	5.15 (4.58 - 7.20)	5.96 (5.51 - 6.88)
Mean (SD)		11.09 (0.96)	5.67 (1.49)	6.04 (1.33)
Range		9.75 - 12.64	3.45 - 7.65	3.00 - 8.99
Succinate	53
Median (IQR)		0.64 (0.61 - 0.67)	0.66 (0.57 - 0.77)	0.70 (0.63 - 0.80)
Mean (SD)		0.64 (0.05)	0.65 (0.14)	0.70 (0.14)
Range		0.53 - 0.72	0.38 - 0.86	0.38 - 0.87
Taurine	53
Median (IQR)		8.36 (8.13 - 8.47)	6.72 (6.09 - 7.10)	6.05 (5.73 - 6.58)
Mean (SD)		8.32 (0.35)	6.59 (0.69)	6.12 (0.67)
Range		7.69 - 8.86	5.42 - 7.76	4.73 - 7.30
Threonine	53
Median (IQR)		0.21 (0.19 - 0.22)	0.23 (0.20 - 0.27)	0.20 (0.19 - 0.22)
Mean (SD)		0.20 (0.02)	0.26 (0.10)	0.23 (0.07)
Range		0.17 - 0.23	0.18 - 0.64	0.16 - 0.42
Tyrosine	53
Median (IQR)		0.14 (0.12 - 0.17)	0.20 (0.17 - 0.22)	0.14 (0.11 - 0.19)
Mean (SD)		0.14 (0.03)	0.20 (0.05)	0.17 (0.08)
Range		0.09 - 0.18	0.12 - 0.29	0.09 - 0.34
UDP-N-Acetylglucosamine	53
Median (IQR)		0.25 (0.24 - 0.28)	0.29 (0.24 - 0.32)	0.29 (0.25 - 0.31)
Mean (SD)		0.25 (0.06)	0.28 (0.06)	0.30 (0.08)
Range		0.12 - 0.34	0.16 - 0.40	0.20 - 0.50
UMP	53
Median (IQR)		0.26 (0.23 - 0.28)	0.29 (0.27 - 0.31)	0.25 (0.20 - 0.27)
Mean (SD)		0.25 (0.05)	0.29 (0.05)	0.23 (0.05)
Range		0.17 - 0.33	0.24 - 0.44	0.13 - 0.31
Uracil	53
Median (IQR)		0.044 (0.038 - 0.047)	0.037 (0.031 - 0.039)	0.035 (0.033 - 0.044)
Mean (SD)		0.039 (0.018)	0.036 (0.005)	0.038 (0.007)
Range		0.000 - 0.058	0.023 - 0.047	0.029 - 0.048
Uridine	53
Median (IQR)		0.20 (0.19 - 0.21)	0.11 (0.09 - 0.14)	0.15 (0.11 - 0.16)
Mean (SD)		0.20 (0.05)	0.11 (0.03)	0.14 (0.04)
Range		0.08 - 0.30	0.07 - 0.16	0.06 - 0.20
Valine	53
Median (IQR)		0.145 (0.136 - 0.149)	0.162 (0.149 - 0.175)	0.143 (0.126 - 0.147)
Mean (SD)		0.145 (0.014)	0.166 (0.023)	0.151 (0.043)
Range		0.127 - 0.174	0.132 - 0.219	0.102 - 0.272
