# Supplementary material for: Short salsalate administration affects cell proliferation, metabolism, and inflammation in polycystic kidney disease
Source: iScience. 2023 Oct 19;26(11):108278. doi: 10.1016/j.isci.2023.108278 (PMC10665819; doi:10.1016/j.isci.2023.108278)
Supplement: Table S2. Comparison of published PKD metabolomic datasets related to Figure 1 [file mmc3.xlsx]

## Sheet: References
Podrini et al., Commun Biol 2018	https://pubmed.ncbi.nlm.nih.gov/30480096/					doi: 10.1038/s42003-018-0200-x
Ramalingam et al., Cell Metab 2021	https://pubmed.ncbi.nlm.nih.gov/33852874/					doi: 10.1016/j.cmet.2021.03.024
Hopp et al., Am J Physiol Renal Physiol 2022	https://pubmed.ncbi.nlm.nih.gov/35037466/					doi: 10.1152/ajprenal.00262.2021

## Sheet: Comparison
Metabolite	Observed change in long study	Observed change in short study	Podrini et al., Commun Biol 2018				Ramalingam et al., Cell Metab 2021				Hopp et al., Am J Physiol Renal Physiol 2022
			4-day old Pkd1-/flox mice				7.5-month old Pkd1RC/RC mice				3-month old Pkd1RC/RC mice				6-month old Pkd1RC/RC mice				9-month old Pkd1RC/RC mice
3-hydroxybutyrate	Increased	Decreased	Decreased				Not reported				Not reported				Not reported				Not reported
3-hydroxyisobutyrate	Increased	No change	Decreased				Not reported				Not reported				Not reported				Not reported
Acetylcarnitine	Decreased	No change	Decreased				Not reported				Not reported				Not reported				Not reported
AMP	Decreased	No change	Increased				Not reported				Not reported				Not reported				Not reported
Adenosine	Decreased	No change	Decreased				Not reported				Not reported				Not reported				Not reported
Alanine	Increased	No change	Decreased				Not reported				Not reported				Not reported				Not reported
Asparagine	No change	No change	Decreased				Increased				Not reported				Not reported				Not reported
Aspartate	Decreased	No change	Decreased				Not reported				Not reported				Not reported				Not reported
Betaine	No change	No change	No change				Not reported				No change				No change				Decreased
Choline	No change	Decreased	Decreased				Not reported				Not reported				Not reported				Not reported
Citrate	Increased	Increased	Increased				Not reported				Not reported				No change				Increased
Creatine	Decreased	No change	Decreased				Not reported				Not reported				Not reported				Not reported
Dimethylglycine	Increased	Increased	Increased				Not reported				No change				Decreased				Decreased
Fumarate	Increased	Increased	No change				Not reported				No change				No change				Decreased
Glucose	No change	No change	Increased				Not reported				Not reported				Not reported				Not reported
Glutamate	Decreased	No change	Decreased				Not reported				No change				No change				Decreased
Glutamine	Decreased	No change	No change				Not reported				Not reported				Not reported				Not reported
Glycine	Decreased	Decreased	Decreased				Not reported				No change				No change				Decreased
Histidine	No change	Decreased	No change				Not reported				No change				Increased				No change
Hypoxanthine	No change	Decreased	Decreased				Decreased				No change				Decreased				Decreased
IMP	Increased	No change	Decreased				Not reported				Not reported				Not reported				Not reported
Inosine	Decreased	Decreased	Decreased				Decreased				No change				Decreased				Decreased
Isoleucine	Increased	No change	Decreased				Not reported				Not reported				Not reported				Not reported
Lactate	Increased	Decreased	Decreased				Not reported				Not reported				Not reported				Not reported
Leucine	Increased	No change	Decreased				Not reported				Not reported				Not reported				Not reported
Malate	Increased	Increased	No change				Not reported				Not reported				Not reported				Not reported
Methionine	No change	Decreased	Decreased				Increased				Not reported				Not reported				Not reported
Myoinositol	Decreased	No change	Decreased				Not reported				Decreased				No change				No change
NAD	Decreased	Increased	Decreased				Not reported				Not reported				Not reported				Not reported
Niacinamide	No change	No change	Not reported				Decreased				Not reported				Not reported				Not reported
Phenylalanine	Increased	Increased	Decreased				Not reported				Not reported				Not reported				Not reported
Phosphocholine	Increased	Increased	No change				Not reported				Decreased				No change				No change
Phosphoethanolamine	Increased	Increased	Decreased				Not reported				Not reported				Not reported				Not reported
Sn-glycero-3-phosphocholine	Decreased	No change	Not reported				Not reported				Not reported				Not reported				Not reported
Succinate	No change	No change	No change				Not reported				Not reported				Not reported				Not reported
Taurine	Decreased	No change	Decreased				Decreased				Not reported				Not reported				Not reported
Threonine	Increased	No change	Decreased				Not reported				Not reported				Not reported				Not reported
Tyrosine	Increased	Decreased	No change				Not reported				Not reported				Not reported				Not reported
UDP-N-acetylglucosamine	No change	Increased	Decreased				Not reported				Not reported				Not reported				Not reported
UDP-glucose	Not measured	Increased	Decreased				Not reported				Not reported				Not reported				Not reported
UMP	Increased	No change	Decreased				Not reported				Not reported				Not reported				Not reported
Uracil	Decreased	Decreased	Decreased				Decreased				No change				Decreased				Decreased
Uridine	Decreased	No change	Decreased				Decreased				No change				Decreased				Decreased
Valine	Increased	No change	Decreased				Not reported				Not reported				Not reported				Not reported
