# Supplementary material for: Short salsalate administration affects cell proliferation, metabolism, and inflammation in polycystic kidney disease
Source: iScience. 2023 Oct 19;26(11):108278. doi: 10.1016/j.isci.2023.108278 (PMC10665819; doi:10.1016/j.isci.2023.108278)
Supplement: Table S4. Kidney metabolite concentrations of short treatment salsalate study with descriptive statistics related to Figure 2 & Table 2 — After Pkd1 deletion on PN18, mice remained untreated until PN81, at which point half of the mice received salsalate treatment for 14 days, and the other half remained untreated. Kidneys were then bisected and snap-frozen in liquid nitrogen. Metabolites were extracted in methanol (3:1 ratio to KW), after which 1H-NMR metabolomics was performed. 44 metabolites were detectable and quantifiable. Data are shown as mean ± SD. ∗p < 0.05, ∗∗p < 0.01, ∗∗∗p < 0.001 vs. wildtype. #p < 0.05, ##p < 0.01, ###p < 0.001 vs. PKD, measured by Mann-Whitney U non-parametric univariate test. [file mmc4.xlsx]

## Sheet: Table 1
Variable	N	PKD, N = 12	PKD + Salsalate, N = 12	WT, N = 8
3-Hydroxybutyrate	32
Median (IQR)		0.028 (0.025 - 0.033)	0.025 (0.019 - 0.030)	0.034 (0.032 - 0.039)
Mean (SD)		0.029 (0.006)	0.026 (0.007)	0.035 (0.005)
Range		0.021 - 0.041	0.018 - 0.042	0.027 - 0.043
3-Hydroxyisobutyrate	32
Median (IQR)		0.0089 (0.0076 - 0.0118)	0.0086 (0.0080 - 0.0093)	0.0095 (0.0093 - 0.0099)
Mean (SD)		0.0099 (0.0032)	0.0089 (0.0013)	0.0100 (0.0014)
Range		0.0062 - 0.0160	0.0075 - 0.0121	0.0088 - 0.0133
Acetylcarnitine	32
Median (IQR)		0.083 (0.072 - 0.094)	0.097 (0.091 - 0.109)	0.089 (0.083 - 0.105)
Mean (SD)		0.084 (0.024)	0.101 (0.013)	0.096 (0.019)
Range		0.033 - 0.129	0.083 - 0.123	0.075 - 0.130
AMP	32
Median (IQR)		1.13 (1.05 - 1.19)	1.12 (1.07 - 1.18)	1.11 (1.05 - 1.17)
Mean (SD)		1.12 (0.12)	1.14 (0.10)	1.11 (0.11)
Range		0.86 - 1.32	1.00 - 1.39	0.95 - 1.29
Adenosine	32
Median (IQR)		0.061 (0.058 - 0.066)	0.068 (0.059 - 0.072)	0.064 (0.059 - 0.069)
Mean (SD)		0.062 (0.007)	0.065 (0.013)	0.066 (0.010)
Range		0.050 - 0.073	0.043 - 0.084	0.055 - 0.083
Alanine	32
Median (IQR)		0.33 (0.33 - 0.36)	0.33 (0.29 - 0.37)	0.32 (0.29 - 0.34)
Mean (SD)		0.34 (0.03)	0.34 (0.07)	0.31 (0.04)
Range		0.28 - 0.40	0.28 - 0.51	0.25 - 0.36
Asparagine	32
Median (IQR)		0.060 (0.055 - 0.071)	0.058 (0.052 - 0.067)	0.050 (0.047 - 0.058)
Mean (SD)		0.065 (0.017)	0.054 (0.021)	0.052 (0.007)
Range		0.046 - 0.106	0.000 - 0.078	0.045 - 0.062
Aspartate	32
Median (IQR)		0.59 (0.48 - 0.65)	0.58 (0.52 - 0.61)	0.66 (0.51 - 0.72)
Mean (SD)		0.57 (0.09)	0.58 (0.08)	0.64 (0.17)
Range		0.46 - 0.70	0.45 - 0.73	0.40 - 0.90
Betaine	32
Median (IQR)		0.54 (0.51 - 0.63)	0.60 (0.54 - 0.64)	0.42 (0.38 - 0.46)
Mean (SD)		0.55 (0.11)	0.62 (0.11)	0.51 (0.28)
Range		0.37 - 0.71	0.51 - 0.93	0.36 - 1.20
Choline	32
Median (IQR)		0.14 (0.13 - 0.19)	0.14 (0.11 - 0.19)	0.28 (0.25 - 0.33)
Mean (SD)		0.18 (0.07)	0.18 (0.09)	0.28 (0.08)
Range		0.10 - 0.34	0.10 - 0.34	0.17 - 0.41
Citrate	32
Median (IQR)		0.47 (0.38 - 0.59)	0.42 (0.36 - 0.59)	0.13 (0.11 - 0.14)
Mean (SD)		0.49 (0.14)	0.46 (0.17)	0.13 (0.04)
Range		0.29 - 0.68	0.22 - 0.81	0.06 - 0.20
Creatine	32
Median (IQR)		0.38 (0.35 - 0.47)	0.40 (0.35 - 0.44)	0.51 (0.45 - 0.56)
Mean (SD)		0.41 (0.08)	0.39 (0.06)	0.50 (0.12)
Range		0.29 - 0.56	0.30 - 0.46	0.29 - 0.68
Dimethylglycine	32
Median (IQR)		0.0038 (0.0034 - 0.0043)	0.0043 (0.0037 - 0.0049)	0.0027 (0.0025 - 0.0031)
Mean (SD)		0.0042 (0.0018)	0.0047 (0.0016)	0.0028 (0.0005)
Range		0.0028 - 0.0098	0.0034 - 0.0091	0.0020 - 0.0035
Fumarate	32
Median (IQR)		0.028 (0.026 - 0.031)	0.025 (0.018 - 0.028)	0.010 (0.009 - 0.011)
Mean (SD)		0.029 (0.008)	0.024 (0.007)	0.010 (0.002)
Range		0.017 - 0.050	0.012 - 0.035	0.007 - 0.013
Glucose	32
Median (IQR)		2.09 (1.92 - 2.16)	2.16 (2.00 - 2.57)	2.11 (1.81 - 2.33)
Mean (SD)		2.05 (0.34)	2.31 (0.50)	2.18 (0.56)
Range		1.34 - 2.71	1.69 - 3.48	1.52 - 3.36
Glutamate	32
Median (IQR)		2.50 (2.37 - 2.60)	2.66 (2.54 - 2.88)	2.66 (2.48 - 2.84)
Mean (SD)		2.56 (0.31)	2.76 (0.39)	2.75 (0.43)
Range		2.16 - 3.15	2.25 - 3.64	2.34 - 3.54
Glutamine	32
Median (IQR)		0.58 (0.56 - 0.62)	0.65 (0.49 - 0.72)	0.55 (0.43 - 0.65)
Mean (SD)		0.58 (0.05)	0.62 (0.16)	0.54 (0.12)
Range		0.49 - 0.66	0.37 - 0.87	0.40 - 0.68
Glycine	32
Median (IQR)		1.00 (0.90 - 1.06)	0.99 (0.92 - 1.06)	1.14 (1.11 - 1.38)
Mean (SD)		0.98 (0.11)	0.97 (0.15)	1.21 (0.17)
Range		0.82 - 1.16	0.67 - 1.19	0.98 - 1.44
Histidine	32
Median (IQR)		0.053 (0.050 - 0.058)	0.056 (0.053 - 0.061)	0.061 (0.058 - 0.071)
Mean (SD)		0.053 (0.006)	0.056 (0.013)	0.065 (0.009)
Range		0.041 - 0.063	0.023 - 0.076	0.056 - 0.082
Hypoxanthine	32
Median (IQR)		0.103 (0.095 - 0.112)	0.092 (0.089 - 0.104)	0.129 (0.120 - 0.153)
Mean (SD)		0.102 (0.017)	0.096 (0.018)	0.137 (0.046)
Range		0.070 - 0.132	0.067 - 0.137	0.062 - 0.219
IMP	32
Median (IQR)		0.19 (0.18 - 0.20)	0.21 (0.20 - 0.24)	0.19 (0.17 - 0.19)
Mean (SD)		0.19 (0.02)	0.23 (0.08)	0.18 (0.03)
Range		0.15 - 0.24	0.14 - 0.45	0.13 - 0.22
Inosine	32
Median (IQR)		0.133 (0.128 - 0.147)	0.135 (0.118 - 0.156)	0.172 (0.155 - 0.184)
Mean (SD)		0.137 (0.027)	0.139 (0.029)	0.175 (0.032)
Range		0.083 - 0.191	0.098 - 0.202	0.142 - 0.241
Isoleucine	32
Median (IQR)		0.057 (0.053 - 0.062)	0.061 (0.058 - 0.064)	0.065 (0.056 - 0.069)
Mean (SD)		0.058 (0.006)	0.061 (0.007)	0.065 (0.013)
Range		0.051 - 0.070	0.050 - 0.075	0.049 - 0.090
Lactate	32
Median (IQR)		1.90 (1.82 - 1.96)	1.84 (1.79 - 1.90)	2.18 (2.08 - 2.39)
Mean (SD)		1.90 (0.14)	1.85 (0.26)	2.26 (0.39)
Range		1.70 - 2.13	1.28 - 2.31	1.75 - 3.07
Leucine	32
Median (IQR)		0.113 (0.104 - 0.116)	0.112 (0.104 - 0.122)	0.124 (0.109 - 0.145)
Mean (SD)		0.111 (0.009)	0.113 (0.019)	0.132 (0.038)
Range		0.096 - 0.127	0.080 - 0.157	0.094 - 0.212
Malate	32
Median (IQR)		0.32 (0.29 - 0.35)	0.30 (0.26 - 0.33)	0.15 (0.15 - 0.20)
Mean (SD)		0.32 (0.05)	0.31 (0.07)	0.17 (0.04)
Range		0.23 - 0.41	0.22 - 0.46	0.12 - 0.24
Methionine	32
Median (IQR)		0.068 (0.055 - 0.073)	0.068 (0.054 - 0.073)	0.075 (0.071 - 0.087)
Mean (SD)		0.065 (0.010)	0.064 (0.013)	0.082 (0.017)
Range		0.052 - 0.077	0.041 - 0.080	0.066 - 0.109
Myoinositol	32
Median (IQR)		3.13 (2.91 - 3.21)	3.14 (3.03 - 3.30)	3.24 (3.19 - 3.37)
Mean (SD)		3.07 (0.21)	3.19 (0.29)	3.28 (0.18)
Range		2.59 - 3.31	2.78 - 3.96	3.03 - 3.55
NAD	32
Median (IQR)		1.27 (1.22 - 1.31)	1.41 (1.32 - 1.50)	1.17 (1.09 - 1.20)
Mean (SD)		1.27 (0.10)	1.39 (0.23)	1.16 (0.09)
Range		1.12 - 1.47	0.99 - 1.74	1.05 - 1.33
Niacinamide	32
Median (IQR)		0.030 (0.027 - 0.043)	0.029 (0.024 - 0.038)	0.038 (0.024 - 0.042)
Mean (SD)		0.035 (0.010)	0.033 (0.011)	0.034 (0.012)
Range		0.023 - 0.054	0.021 - 0.059	0.015 - 0.049
Phosphocholine	32
Median (IQR)		0.86 (0.81 - 0.92)	0.75 (0.69 - 0.84)	0.70 (0.68 - 0.74)
Mean (SD)		0.88 (0.07)	0.78 (0.12)	0.72 (0.10)
Range		0.81 - 1.04	0.66 - 1.09	0.62 - 0.95
Phosphoethanolamine	32
Median (IQR)		0.54 (0.51 - 0.58)	0.52 (0.49 - 0.55)	0.47 (0.44 - 0.48)
Mean (SD)		0.55 (0.05)	0.51 (0.07)	0.46 (0.03)
Range		0.49 - 0.63	0.32 - 0.61	0.40 - 0.49
Phenylalanine	32
Median (IQR)		0.084 (0.071 - 0.101)	0.084 (0.079 - 0.089)	0.070 (0.060 - 0.071)
Mean (SD)		0.086 (0.018)	0.082 (0.010)	0.066 (0.009)
Range		0.065 - 0.116	0.063 - 0.094	0.049 - 0.075
sn-Glycero-3-phosphocholine	32
Median (IQR)		11.66 (10.50 - 12.26)	12.19 (11.06 - 13.80)	11.85 (10.47 - 14.49)
Mean (SD)		11.33 (1.41)	12.40 (2.11)	12.11 (2.47)
Range		8.44 - 13.35	9.56 - 17.13	8.81 - 15.00
Succinate	32
Median (IQR)		0.54 (0.50 - 0.57)	0.57 (0.52 - 0.58)	0.53 (0.50 - 0.56)
Mean (SD)		0.53 (0.04)	0.54 (0.08)	0.53 (0.05)
Range		0.46 - 0.60	0.36 - 0.63	0.47 - 0.60
Taurine	32
Median (IQR)		5.10 (4.92 - 5.32)	4.87 (4.72 - 5.24)	5.16 (4.99 - 5.35)
Mean (SD)		5.10 (0.33)	4.84 (0.48)	5.15 (0.34)
Range		4.55 - 5.69	3.74 - 5.32	4.53 - 5.63
Threonine	32
Median (IQR)		0.20 (0.17 - 0.22)	0.17 (0.17 - 0.20)	0.18 (0.17 - 0.28)
Mean (SD)		0.21 (0.04)	0.18 (0.02)	0.22 (0.06)
Range		0.17 - 0.28	0.15 - 0.22	0.17 - 0.30
Tyrosine	32
Median (IQR)		0.095 (0.091 - 0.102)	0.082 (0.078 - 0.091)	0.112 (0.097 - 0.137)
Mean (SD)		0.098 (0.017)	0.086 (0.017)	0.116 (0.020)
Range		0.080 - 0.147	0.059 - 0.123	0.096 - 0.141
UDP-N-Acetylglucosamine	32
Median (IQR)		0.24 (0.21 - 0.24)	0.27 (0.23 - 0.31)	0.19 (0.17 - 0.20)
Mean (SD)		0.22 (0.05)	0.27 (0.04)	0.17 (0.04)
Range		0.09 - 0.26	0.21 - 0.35	0.07 - 0.21
UDPglucose	32
Median (IQR)		0.27 (0.23 - 0.32)	0.32 (0.28 - 0.33)	0.25 (0.20 - 0.31)
Mean (SD)		0.28 (0.06)	0.30 (0.05)	0.25 (0.10)
Range		0.20 - 0.39	0.21 - 0.38	0.12 - 0.40
UMP	32
Median (IQR)		0.15 (0.13 - 0.18)	0.16 (0.14 - 0.18)	0.11 (0.11 - 0.15)
Mean (SD)		0.15 (0.03)	0.17 (0.04)	0.13 (0.02)
Range		0.10 - 0.22	0.11 - 0.24	0.11 - 0.17
Uracil	32
Median (IQR)		0.033 (0.031 - 0.039)	0.033 (0.031 - 0.035)	0.043 (0.039 - 0.048)
Mean (SD)		0.035 (0.006)	0.033 (0.005)	0.046 (0.010)
Range		0.028 - 0.047	0.023 - 0.044	0.038 - 0.066
Uridine	32
Median (IQR)		0.128 (0.120 - 0.131)	0.135 (0.128 - 0.143)	0.136 (0.128 - 0.152)
Mean (SD)		0.128 (0.011)	0.137 (0.019)	0.138 (0.022)
Range		0.116 - 0.154	0.112 - 0.183	0.100 - 0.169
Valine	32
Median (IQR)		0.098 (0.094 - 0.105)	0.100 (0.093 - 0.132)	0.101 (0.094 - 0.106)
Mean (SD)		0.099 (0.009)	0.111 (0.029)	0.101 (0.013)
Range		0.086 - 0.116	0.072 - 0.168	0.084 - 0.127
