# Supplementary material for: Short salsalate administration affects cell proliferation, metabolism, and inflammation in polycystic kidney disease
Source: iScience. 2023 Oct 19;26(11):108278. doi: 10.1016/j.isci.2023.108278 (PMC10665819; doi:10.1016/j.isci.2023.108278)
Supplement: Table S5. Pearson’s correlation values for all metabolite pairs in the wildtype group related to Figures 3 and 4 [file mmc5.xlsx]

## Sheet: Description
Description on the content of this .xlsx file
Sheet	Description
WT_Correlation_Coefficient	Metabolite-metabolite Pearson's correlation coefficient within WT animals. Positive values denote positive correlations and negative values, negative correlations.
WT_Corr_p-values	p-values resulting from the Pearson's correlation from "WT_Correlation_Coefficient" sheet
WT_Corr_Filtered_p<0.05	Metabolite-metabolite Pearson's correlation coefficient within WT animals from "WT_Correlation_Coefficient" sheet filtered by p-values < 0.05 based on p-values from "WT_Corr_p-values" sheet. This sheet was used to build the plots in Figure 3.

## Sheet: WT_Correlation_Coefficient
	3-Hydroxybutyrate	3-Hydroxyisobutyrate	AMP	Adenosine	Alanine	Asparagine	Aspartate	Betaine	Choline	Citrate	Creatine	Fumarate	Glucose	Glutamate	Glutamine	Glycine	Histidine	Hypoxanthine	IMP	Inosine	Isoleucine	Lactate	Leucine	Malate	Methionine	Dimethylglycine	NAD	Niacinamide	Acetylcarnitine	Phosphocholine	Phosphoethanolamine	Phenylalanine	Succinate	Taurine	Threonine	Tyrosine	UDPNAcetylglucosamine	UDPglucose	UMP	Uracil	Uridine	Valine	Myo-inositol	sn-Glycero-3-phosphocholine
3-Hydroxybutyrate	1	0.0541343	-0.59655	0.022003	-0.492176	0.219337	-0.392382	0.618292	-0.145092	-0.0507286	-0.0700637	0.0347402	-0.192224	-0.291616	-0.345414	-0.642611	0.42773	0.504858	0.578331	0.311839	-0.0106643	0.568895	-0.715223	0.306626	-0.252042	-0.298248	0.196667	-0.467598	0.698115	0.62215	-0.186887	0.410275	0.756344	0.166077	0.253743	0.0850328	-0.0630451	-0.0455939	-0.648932	0.614597	-0.480228	-0.13158	0.211134	0.491083
3-Hydroxyisobutyrate	0.0541343	1	-0.107577	-0.0113282	0.531121	-0.515159	0.222798	-0.158355	-0.701338	-0.193324	0.178719	0.260224	0.882521	-0.537311	0.416457	-0.474041	-0.123623	-0.0408149	0.35197	-0.301357	-0.0354188	0.0882302	-0.373464	-0.177595	-0.451221	0.0444133	0.720692	-0.72122	0.112911	-0.112043	0.1798	0.486775	0.102228	0.516008	-0.401249	0.320968	0.280995	0.659185	-0.403823	-0.213941	-0.274097	-0.175236	0.653499	0.195298
AMP	-0.59655	-0.107577	1	0.625592	0.0220079	-0.480008	0.786348	-0.290514	-0.211811	0.781715	0.776779	0.366048	-0.122216	0.679265	0.553621	0.683072	-0.565641	-0.96552	-0.808964	-0.739455	-0.473069	-0.888588	0.172282	-0.00745142	0.583664	0.325334	0.138178	0.160967	-0.0373591	-0.164523	0.0308396	-0.389698	-0.649741	-0.218427	-0.511286	0.261148	0.544325	-0.146419	0.775241	-0.846858	-0.0856651	-0.259354	0.126025	0.250978
Adenosine	0.022003	-0.0113282	0.625592	1	-0.262721	-0.306803	0.359415	-0.121571	-0.537659	0.609045	0.770316	0.19128	0.00276659	0.218954	0.696879	-0.00398565	-0.414761	-0.724616	-0.517764	-0.588846	-0.119539	-0.557944	-0.121575	-0.230662	0.120259	0.555435	0.428282	-0.269876	0.418501	0.174953	-0.499919	-0.193837	-0.316269	0.396282	-0.464536	0.240258	0.563079	-0.0578861	0.11407	-0.437108	-0.60803	-0.0587809	0.617351	0.729884
Alanine	-0.492176	0.531121	0.0220079	-0.262721	1	-0.648552	-0.0239483	-0.716195	0.00799277	-0.457577	-0.186202	0.153641	0.676361	-0.277654	0.235526	0.0703916	-0.334221	0.0472599	0.247403	0.158281	0.3627	0.21484	0.239892	-0.152746	-0.150717	0.0725469	-0.078107	0.123026	-0.639832	-0.8	0.396943	-0.052533	-0.147711	0.310799	-0.22777	-0.346263	-0.268311	0.116849	0.149965	-0.132589	0.413787	0.316991	0.223466	-0.54408
Asparagine	0.219337	-0.515159	-0.480008	-0.306803	-0.648552	1	-0.436698	0.526908	0.281504	-0.244599	-0.470583	-0.518104	-0.424595	-0.198583	-0.399231	-0.228762	0.585506	0.450785	-0.0284067	0.254486	0.11381	0.141038	0.264073	-0.10624	-0.296561	-0.138554	-0.238341	0.084931	0.148604	0.506807	-0.300738	0.0148206	0.171036	-0.176118	0.577224	0.0215335	-0.189125	0.0853528	-0.379685	0.430767	0.0283831	0.0226166	-0.472353	-0.0632977
Aspartate	-0.392382	0.222798	0.786348	0.359415	-0.0239483	-0.436698	1	0.0563999	-0.325563	0.787058	0.763851	0.311619	0.0288311	0.546555	0.481303	0.566096	-0.19818	-0.800775	-0.658985	-0.841322	-0.639734	-0.763719	-0.0163595	0.000718995	0.425756	-0.069881	0.493904	-0.225843	0.146238	0.116976	0.375281	-0.232037	-0.495221	-0.275459	-0.333461	0.731138	0.494908	0.016968	0.506769	-0.722185	-0.0199543	-0.429113	0.174929	0.396764
Betaine	0.618292	-0.158355	-0.290514	-0.121571	-0.716195	0.526908	0.0563999	1	-0.0868109	0.317593	0.152066	0.149534	-0.496118	-0.068772	-0.232887	-0.223335	0.76286	0.246674	-0.0144103	-0.131687	-0.487594	0.106535	-0.346902	0.452272	-0.194774	-0.667404	0.139643	-0.436846	0.775489	0.94314	0.193904	0.0751513	0.602572	-0.262982	0.559185	0.495369	0.0813001	0.0281024	-0.318731	0.278126	-0.277013	-0.558101	-0.0676406	0.502588
Choline	-0.145092	-0.701338	-0.211811	-0.537659	0.00799277	0.281504	-0.325563	-0.0868109	1	-0.256501	-0.613216	-0.42741	-0.55483	0.382914	-0.666126	0.520242	0.214316	0.429589	0.0699144	0.689221	0.332552	0.3555	0.450622	0.111183	0.396406	-0.320169	-0.810666	0.829592	-0.575258	-0.300477	0.283103	-0.448838	-0.0618325	-0.528222	0.534974	-0.434035	-0.777507	-0.736012	0.331473	0.496958	0.805438	0.489785	-0.783392	-0.673608
Citrate	-0.0507286	-0.193324	0.781715	0.609045	-0.457577	-0.244599	0.787058	0.317593	-0.256501	1	0.87882	0.453305	-0.448916	0.693334	0.330585	0.50072	-0.156429	-0.781314	-0.689653	-0.7389	-0.748042	-0.733449	-0.215071	0.305097	0.552983	-0.0594249	0.261463	-0.124328	0.495331	0.415373	0.0932636	-0.264439	-0.22473	-0.368554	-0.234638	0.542817	0.57868	-0.225164	0.536258	-0.58859	-0.319746	-0.552505	0.120198	0.63141
Creatine	-0.0700637	0.178719	0.776779	0.770316	-0.186202	-0.470583	0.763851	0.152066	-0.613216	0.87882	1	0.597673	-0.049186	0.356269	0.678034	0.22377	-0.259327	-0.839795	-0.613688	-0.865934	-0.629776	-0.703275	-0.262675	0.166809	0.236384	0.0962469	0.502134	-0.411802	0.551761	0.3258	0.0341661	-0.170425	-0.176093	0.0503648	-0.404739	0.536023	0.70526	0.0470196	0.349827	-0.689936	-0.520677	-0.543742	0.543899	0.747447
Fumarate	0.0347402	0.260224	0.366048	0.19128	0.153641	-0.518104	0.311619	0.149534	-0.42741	0.453305	0.597673	1	-0.0525544	0.0970434	0.206311	0.0490153	-0.229545	-0.349823	-0.0499268	-0.396847	-0.68641	-0.226448	-0.49118	0.755486	0.144181	-0.212305	0.0198579	-0.217289	0.417417	0.106972	0.283663	0.184526	0.394202	-0.146293	-0.306928	-0.0396566	0.530327	0.196226	0.372238	-0.516073	-0.431016	-0.760616	0.2835	0.240207
Glucose	-0.192224	0.882521	-0.122216	0.00276659	0.676361	-0.424595	0.0288311	-0.496118	-0.55483	-0.448916	-0.049186	-0.0525544	1	-0.610402	0.478742	-0.450604	-0.261562	-0.0125234	0.297475	-0.148193	0.339482	0.095486	-0.0222259	-0.526997	-0.519675	0.34537	0.578113	-0.485209	-0.23068	-0.404767	-0.0312209	0.34819	-0.168962	0.681853	-0.423899	0.0941002	0.116693	0.624883	-0.408919	-0.162991	-0.10077	0.201033	0.592027	-0.0455529
Glutamate	-0.291616	-0.537311	0.679265	0.218954	-0.277654	-0.198583	0.546555	-0.068772	0.382914	0.693334	0.356269	0.0970434	-0.610402	1	-0.182998	0.855492	-0.371129	-0.55658	-0.505979	-0.226821	-0.454622	-0.550369	0.0273537	0.248163	0.960565	0.0329191	-0.246706	0.545958	-0.137988	-0.102616	0.109908	-0.32123	-0.476781	-0.733291	-0.224721	0.100653	0.159703	-0.577543	0.816061	-0.392022	0.216638	-0.127003	-0.476255	-0.00730901
Glutamine	-0.345414	0.416457	0.553621	0.696879	0.235526	-0.399231	0.481303	-0.232887	-0.666126	0.330585	0.678034	0.206311	0.478742	-0.182998	1	-0.0441895	-0.201679	-0.649999	-0.561492	-0.723673	-0.00612883	-0.514767	0.229475	-0.431071	-0.315266	0.343948	0.568234	-0.472162	0.176999	0.008569	-0.0684315	-0.319625	-0.368656	0.624192	-0.301838	0.398711	0.416447	0.266421	0.0157508	-0.532354	-0.31102	-0.0417495	0.794912	0.504569
Glycine	-0.642611	-0.474041	0.683072	-0.00398565	0.0703916	-0.228762	0.566096	-0.223335	0.520242	0.50072	0.22377	0.0490153	-0.450604	0.855492	-0.0441895	1	-0.2414	-0.497166	-0.620341	-0.201964	-0.290499	-0.512614	0.435667	0.130297	0.782027	-0.114475	-0.386828	0.6544	-0.444719	-0.318277	0.422932	-0.602308	-0.577855	-0.669764	-0.0186278	0.0565583	-0.0874751	-0.573027	0.906972	-0.406856	0.582559	0.0133563	-0.500531	-0.298477
Histidine	0.42773	-0.123623	-0.565641	-0.414761	-0.334221	0.585506	-0.19818	0.76286	0.214316	-0.156429	-0.259327	-0.229545	-0.261562	-0.371129	-0.201679	-0.2414	1	0.583715	0.0910092	0.205889	0.0666334	0.455689	0.128049	0.104664	-0.511207	-0.774778	-0.032818	-0.293348	0.350091	0.652177	0.408263	-0.240529	0.532328	0.00018618	0.914417	0.343581	-0.482706	-0.113002	-0.485553	0.627784	0.21653	-0.0381386	-0.0743064	0.135174
Hypoxanthine	0.504858	-0.0408149	-0.96552	-0.724616	0.0472599	0.450785	-0.800775	0.246674	0.429589	-0.781314	-0.839795	-0.349823	-0.0125234	-0.55658	-0.649999	-0.497166	0.583715	1	0.774074	0.848616	0.49395	0.930554	-0.058058	0.105301	-0.460902	-0.434992	-0.355253	0.0466636	-0.0982485	0.0621001	0.114821	0.228648	0.642243	0.0807713	0.619	-0.376	-0.701631	-0.0482465	-0.60385	0.887961	0.283894	0.320568	-0.273939	-0.410462
IMP	0.578331	0.35197	-0.808964	-0.517764	0.247403	-0.0284067	-0.658985	-0.0144103	0.0699144	-0.689653	-0.613688	-0.0499268	0.297475	-0.505979	-0.561492	-0.620341	0.0910092	0.774074	1	0.704929	0.332722	0.839987	-0.523016	0.186065	-0.285409	-0.140933	-0.0684012	-0.129682	-0.037484	-0.14804	-0.0343983	0.654107	0.613661	0.177566	0.0319405	-0.417268	-0.331855	0.174287	-0.563084	0.604062	-0.0497189	0.165537	-0.0179757	-0.283377
Inosine	0.311839	-0.301357	-0.739455	-0.588846	0.158281	0.254486	-0.841322	-0.131687	0.689221	-0.7389	-0.865934	-0.396847	-0.148193	-0.226821	-0.723673	-0.201964	0.205889	0.848616	0.704929	1	0.635408	0.853727	0.0534398	0.0799685	-0.0827839	-0.167133	-0.637535	0.476191	-0.403016	-0.308436	-0.0198514	0.0728838	0.385128	-0.0297171	0.419007	-0.70016	-0.781485	-0.373898	-0.263422	0.817702	0.430288	0.574965	-0.432622	-0.615706
Isoleucine	-0.0106643	-0.0354188	-0.473069	-0.119539	0.3627	0.11381	-0.639734	-0.487594	0.332552	-0.748042	-0.629776	-0.68641	0.339482	-0.454622	-0.00612883	-0.290499	0.0666334	0.49395	0.332722	0.635408	1	0.568435	0.456364	-0.642517	-0.412309	0.27961	-0.195317	0.215092	-0.515736	-0.447002	-0.241409	-0.221415	-0.110751	0.588295	0.244904	-0.435755	-0.688224	-0.214304	-0.426778	0.613227	0.373691	0.934034	0.099987	-0.373747
Lactate	0.568895	0.0882302	-0.888588	-0.557944	0.21484	0.141038	-0.763719	0.106535	0.3555	-0.733449	-0.703275	-0.226448	0.095486	-0.550369	-0.514767	-0.512614	0.455689	0.930554	0.839987	0.853727	0.568435	1	-0.17135	0.118348	-0.428469	-0.395487	-0.286378	-0.0113946	-0.0792118	-0.0514749	0.157072	0.178155	0.671551	0.248583	0.506441	-0.420034	-0.724725	-0.170023	-0.581145	0.890039	0.236638	0.40972	-0.0391248	-0.315915
Leucine	-0.715223	-0.373464	0.172282	-0.121575	0.239892	0.264073	-0.0163595	-0.346902	0.450622	-0.215071	-0.262675	-0.49118	-0.0222259	0.0273537	0.229475	0.435667	0.128049	-0.058058	-0.523016	0.0534398	0.456364	-0.17135	1	-0.514232	-0.105391	0.0845711	-0.372665	0.484963	-0.628499	-0.347325	0.130936	-0.731536	-0.547897	0.0441971	0.369856	-0.111559	-0.443113	-0.241683	0.257996	-0.00405463	0.663231	0.520431	-0.250937	-0.462052
Malate	0.306626	-0.177595	-0.00745142	-0.230662	-0.152746	-0.10624	0.000718995	0.452272	0.111183	0.305097	0.166809	0.755486	-0.526997	0.248163	-0.431071	0.130297	0.104664	0.105301	0.186065	0.0799685	-0.642517	0.118348	-0.514232	1	0.314146	-0.553572	-0.393742	0.103159	0.372939	0.25949	0.368008	0.185582	0.64574	-0.563657	0.114458	-0.205213	0.140565	-0.134232	0.336286	-0.0499147	-0.156653	-0.673807	-0.261173	-0.00747028
Methionine	-0.252042	-0.451221	0.583664	0.120259	-0.150717	-0.296561	0.425756	-0.194774	0.396406	0.552983	0.236384	0.144181	-0.519675	0.960565	-0.315266	0.782027	-0.511207	-0.460902	-0.285409	-0.0827839	-0.412309	-0.428469	-0.105391	0.314146	1	0.0973459	-0.300006	0.599576	-0.228976	-0.2603	0.070331	-0.129217	-0.412378	-0.741176	-0.355018	-0.0747873	0.151423	-0.521339	0.80066	-0.363854	0.201545	-0.104664	-0.515451	-0.140861
Dimethylglycine	-0.298248	0.0444133	0.325334	0.555435	0.0725469	-0.138554	-0.069881	-0.667404	-0.320169	-0.0594249	0.0962469	-0.212305	0.34537	0.0329191	0.343948	-0.114475	-0.774778	-0.434992	-0.140933	-0.167133	0.27961	-0.395487	0.0845711	-0.553572	0.0973459	1	0.189319	0.115015	-0.243279	-0.426715	-0.814436	0.209808	-0.585053	0.369715	-0.733533	-0.259431	0.426275	0.263853	0.0366849	-0.387783	-0.362818	0.293468	0.210944	0.0346705
NAD	0.196667	0.720692	0.138178	0.428282	-0.078107	-0.238341	0.493904	0.139643	-0.810666	0.261463	0.502134	0.0198579	0.578113	-0.246706	0.568234	-0.386828	-0.032818	-0.355253	-0.0684012	-0.637535	-0.195317	-0.286378	-0.372665	-0.393742	-0.300006	0.189319	1	-0.861602	0.463048	0.336907	-0.125765	0.326204	-0.143943	0.462963	-0.38828	0.763377	0.521039	0.525715	-0.439042	-0.286839	-0.515523	-0.224314	0.690887	0.701144
Niacinamide	-0.467598	-0.72122	0.160967	-0.269876	0.123026	0.084931	-0.225843	-0.436846	0.829592	-0.124328	-0.411802	-0.217289	-0.485209	0.545958	-0.472162	0.6544	-0.293348	0.0466636	-0.129682	0.476191	0.215092	-0.0113946	0.484963	0.103159	0.599576	0.115015	-0.861602	1	-0.705678	-0.574168	0.0151893	-0.374891	-0.336691	-0.538743	0.0832862	-0.645774	-0.413934	-0.584708	0.646488	0.0502323	0.617554	0.386728	-0.7543	-0.732238
Acetylcarnitine	0.698115	0.112911	-0.0373591	0.418501	-0.639832	0.148604	0.146238	0.775489	-0.575258	0.495331	0.551761	0.417417	-0.23068	-0.137988	0.176999	-0.444719	0.350091	-0.0982485	-0.037484	-0.403016	-0.515736	-0.0792118	-0.628499	0.372939	-0.228976	-0.243279	0.463048	-0.705678	1	0.886037	-0.146849	0.242862	0.55049	0.124673	0.0768605	0.477572	0.49047	0.20408	-0.362453	-0.00241314	-0.771007	-0.627885	0.444243	0.868966
Phosphocholine	0.62215	-0.112043	-0.164523	0.174953	-0.8	0.506807	0.116976	0.94314	-0.300477	0.415373	0.3258	0.106972	-0.404767	-0.102616	0.008569	-0.318277	0.652177	0.0621001	-0.14804	-0.308436	-0.447002	-0.0514749	-0.347325	0.25949	-0.2603	-0.426715	0.336907	-0.574168	0.886037	1	-0.0401995	0.066937	0.472065	-0.0554504	0.409621	0.589821	0.258093	0.107931	-0.39438	0.170101	-0.485985	-0.52411	0.149698	0.724742
Phosphoethanolamine	-0.186887	0.1798	0.0308396	-0.499919	0.396943	-0.300738	0.375281	0.193904	0.283103	0.0932636	0.0341661	0.283663	-0.0312209	0.109908	-0.0684315	0.422932	0.408263	0.114821	-0.0343983	-0.0198514	-0.241409	0.157072	0.130936	0.368008	0.070331	-0.814436	-0.125765	0.0151893	-0.146849	-0.0401995	1	-0.3554	0.176838	-0.330381	0.425678	0.253364	-0.38349	-0.249516	0.290179	0.0317577	0.59473	-0.170722	-0.120508	-0.237923
Phenylalanine	0.410275	0.486775	-0.389698	-0.193837	-0.052533	0.0148206	-0.232037	0.0751513	-0.448838	-0.264439	-0.170425	0.184526	0.34819	-0.32123	-0.319625	-0.602308	-0.240529	0.228648	0.654107	0.0728838	-0.221415	0.178155	-0.731536	0.185582	-0.129217	0.209808	0.326204	-0.374891	0.242862	0.066937	-0.3554	1	0.339405	0.0233168	-0.481951	-0.0827268	0.441566	0.684782	-0.418294	-0.0413745	-0.548012	-0.37673	0.0374526	0.0449143
Succinate	0.756344	0.102228	-0.649741	-0.316269	-0.147711	0.171036	-0.495221	0.602572	-0.0618325	-0.22473	-0.176093	0.394202	-0.168962	-0.476781	-0.368656	-0.577855	0.532328	0.642243	0.613661	0.385128	-0.110751	0.671551	-0.547897	0.64574	-0.412378	-0.585053	-0.143943	-0.336691	0.55049	0.472065	0.176838	0.339405	1	0.06691	0.432327	-0.183585	-0.159423	0.081955	-0.464318	0.525199	-0.293738	-0.343114	0.111083	0.140139
Taurine	0.166077	0.516008	-0.218427	0.396282	0.310799	-0.176118	-0.275459	-0.262982	-0.528222	-0.368554	0.0503648	-0.146293	0.681853	-0.733291	0.624192	-0.669764	0.00018618	0.0807713	0.177566	-0.0297171	0.588295	0.248583	0.0441971	-0.563657	-0.741176	0.369715	0.462963	-0.538743	0.124673	-0.0554504	-0.330381	0.0233168	0.06691	1	-0.0927139	-0.000632411	-0.0230478	0.307708	-0.63247	0.175562	-0.333523	0.389129	0.832484	0.316348
Threonine	0.253743	-0.401249	-0.511286	-0.464536	-0.22777	0.577224	-0.333461	0.559185	0.534974	-0.234638	-0.404739	-0.306928	-0.423899	-0.224721	-0.301838	-0.0186278	0.914417	0.619	0.0319405	0.419007	0.244904	0.506441	0.369856	0.114458	-0.355018	-0.733533	-0.38828	0.0832862	0.0768605	0.409621	0.425678	-0.481951	0.432327	-0.0927139	1	0.0507954	-0.711092	-0.395745	-0.261992	0.697736	0.466846	0.188769	-0.269458	-0.129192
Tyrosine	0.0850328	0.320968	0.261148	0.240258	-0.346263	0.0215335	0.731138	0.495369	-0.434035	0.542817	0.536023	-0.0396566	0.0941002	0.100653	0.398711	0.0565583	0.343581	-0.376	-0.417268	-0.70016	-0.435755	-0.420034	-0.111559	-0.205213	-0.0747873	-0.259431	0.763377	-0.645774	0.477572	0.589821	0.253364	-0.0827268	-0.183585	-0.000632411	0.0507954	1	0.326784	0.183364	-0.155603	-0.243967	-0.162427	-0.346055	0.310601	0.656008
UDPNAcetylglucosamine	-0.0630451	0.280995	0.544325	0.563079	-0.268311	-0.189125	0.494908	0.0813001	-0.777507	0.57868	0.70526	0.530327	0.116693	0.159703	0.416447	-0.0874751	-0.482706	-0.701631	-0.331855	-0.781485	-0.688224	-0.724725	-0.443113	0.140565	0.151423	0.426275	0.521039	-0.413934	0.49047	0.258093	-0.38349	0.441566	-0.159423	-0.0230478	-0.711092	0.326784	1	0.584414	0.16152	-0.793632	-0.779681	-0.712143	0.320297	0.544652
UDPglucose	-0.0455939	0.659185	-0.146419	-0.0578861	0.116849	0.0853528	0.016968	0.0281024	-0.736012	-0.225164	0.0470196	0.196226	0.624883	-0.577543	0.266421	-0.573027	-0.113002	-0.0482465	0.174287	-0.373898	-0.214304	-0.170023	-0.241683	-0.134232	-0.521339	0.263853	0.525715	-0.584708	0.20408	0.107931	-0.249516	0.684782	0.081955	0.307708	-0.395745	0.183364	0.584414	1	-0.410098	-0.368875	-0.511676	-0.444802	0.31247	0.118917
UMP	-0.648932	-0.403823	0.775241	0.11407	0.149965	-0.379685	0.506769	-0.318731	0.331473	0.536258	0.349827	0.372238	-0.408919	0.816061	0.0157508	0.906972	-0.485553	-0.60385	-0.563084	-0.263422	-0.426778	-0.581145	0.257996	0.336286	0.80066	0.0366849	-0.439042	0.646488	-0.362453	-0.39438	0.290179	-0.418294	-0.464318	-0.63247	-0.261992	-0.155603	0.16152	-0.410098	1	-0.605659	0.326913	-0.189289	-0.400177	-0.284757
Uracil	0.614597	-0.213941	-0.846858	-0.437108	-0.132589	0.430767	-0.722185	0.278126	0.496958	-0.58859	-0.689936	-0.516073	-0.162991	-0.392022	-0.532354	-0.406856	0.627784	0.887961	0.604062	0.817702	0.613227	0.890039	-0.00405463	-0.0499147	-0.363854	-0.387783	-0.286839	0.0502323	-0.00241314	0.170101	0.0317577	-0.0413745	0.525199	0.175562	0.697736	-0.243967	-0.793632	-0.368875	-0.605659	1	0.284394	0.526421	-0.157266	-0.17036
Uridine	-0.480228	-0.274097	-0.0856651	-0.60803	0.413787	0.0283831	-0.0199543	-0.277013	0.805438	-0.319746	-0.520677	-0.431016	-0.10077	0.216638	-0.31102	0.582559	0.21653	0.283894	-0.0497189	0.430288	0.373691	0.236638	0.663231	-0.156653	0.201545	-0.362818	-0.515523	0.617554	-0.771007	-0.485985	0.59473	-0.548012	-0.293738	-0.333523	0.466846	-0.162427	-0.779681	-0.511676	0.326913	0.284394	1	0.528772	-0.547649	-0.730138
Valine	-0.13158	-0.175236	-0.259354	-0.0587809	0.316991	0.0226166	-0.429113	-0.558101	0.489785	-0.552505	-0.543742	-0.760616	0.201033	-0.127003	-0.0417495	0.0133563	-0.0381386	0.320568	0.165537	0.574965	0.934034	0.40972	0.520431	-0.673807	-0.104664	0.293468	-0.224314	0.386728	-0.627885	-0.52411	-0.170722	-0.37673	-0.343114	0.389129	0.188769	-0.346055	-0.712143	-0.444802	-0.189289	0.526421	0.528772	1	-0.0375702	-0.38858
Myo-inositol	0.211134	0.653499	0.126025	0.617351	0.223466	-0.472353	0.174929	-0.0676406	-0.783392	0.120198	0.543899	0.2835	0.592027	-0.476255	0.794912	-0.500531	-0.0743064	-0.273939	-0.0179757	-0.432622	0.099987	-0.0391248	-0.250937	-0.261173	-0.515451	0.210944	0.690887	-0.7543	0.444243	0.149698	-0.120508	0.0374526	0.111083	0.832484	-0.269458	0.310601	0.320297	0.31247	-0.400177	-0.157266	-0.547649	-0.0375702	1	0.651891
sn-Glycero-3-phosphocholine	0.491083	0.195298	0.250978	0.729884	-0.54408	-0.0632977	0.396764	0.502588	-0.673608	0.63141	0.747447	0.240207	-0.0455529	-0.00730901	0.504569	-0.298477	0.135174	-0.410462	-0.283377	-0.615706	-0.373747	-0.315915	-0.462052	-0.00747028	-0.140861	0.0346705	0.701144	-0.732238	0.868966	0.724742	-0.237923	0.0449143	0.140139	0.316348	-0.129192	0.656008	0.544652	0.118917	-0.284757	-0.17036	-0.730138	-0.38858	0.651891	1

## Sheet: WT_Corr_p-values
	3-Hydroxybutyrate	3-Hydroxyisobutyrate	AMP	Adenosine	Alanine	Asparagine	Aspartate	Betaine	Choline	Citrate	Creatine	Fumarate	Glucose	Glutamate	Glutamine	Glycine	Histidine	Hypoxanthine	IMP	Inosine	Isoleucine	Lactate	Leucine	Malate	Methionine	Dimethylglycine	NAD	Niacinamide	Acetylcarnitine	Phosphocholine	Phosphoethanolamine	Phenylalanine	Succinate	Taurine	Threonine	Tyrosine	UDPNAcetylglucosamine	UDPglucose	UMP	Uracil	Uridine	Valine	Myo-inositol	sn-Glycero-3-phosphocholine
3-Hydroxybutyrate	0	0.898696	0.118507	0.958758	0.21537	0.601743	0.336312	0.102273	0.731747	0.905047	0.86906	0.934915	0.64836	0.483429	0.402019	0.0857179	0.290456	0.201941	0.133159	0.452101	0.980006	0.141124	0.0461078	0.460095	0.547054	0.473063	0.640648	0.24267	0.054148	0.0995336	0.65766	0.3127	0.029877	0.694283	0.54426	0.84133	0.882103	0.91463	0.0816895	0.104936	0.228432	0.75612	0.615731	0.216547
3-Hydroxyisobutyrate	0.898696	0	0.799844	0.978761	0.175579	0.191367	0.595872	0.70801	0.0525737	0.646449	0.67197	0.53366	0.0037047	0.169652	0.304732	0.235351	0.770558	0.923557	0.392534	0.468234	0.933645	0.835425	0.362142	0.673945	0.261783	0.916835	0.0437001	0.0434718	0.790085	0.791672	0.67007	0.221225	0.809653	0.19051	0.32451	0.43824	0.500211	0.0753951	0.321121	0.610933	0.511229	0.678097	0.0788498	0.64302
AMP	0.118507	0.799844	0	0.0971263	0.958748	0.228676	0.0206415	0.485159	0.614572	0.0219313	0.0233589	0.372505	0.773116	0.0639164	0.154562	0.0618654	0.14393	9.98485e-05	0.0150277	0.0360269	0.236448	0.00317485	0.683306	0.986029	0.128771	0.431675	0.744196	0.703359	0.930017	0.697041	0.942212	0.339923	0.0811823	0.603289	0.195308	0.532155	0.163069	0.729362	0.0238154	0.00797925	0.840162	0.535077	0.766193	0.548804
Adenosine	0.958758	0.978761	0.0971263	0	0.529596	0.459824	0.381884	0.77429	0.169322	0.109011	0.0253137	0.650002	0.994813	0.602394	0.054759	0.992527	0.306907	0.0420209	0.188741	0.124586	0.77799	0.15069	0.774284	0.582605	0.77668	0.152931	0.289765	0.518016	0.302119	0.678595	0.207116	0.645556	0.445352	0.331096	0.246188	0.566552	0.146161	0.891706	0.787966	0.278833	0.109765	0.890039	0.102947	0.0398287
Alanine	0.21537	0.175579	0.958748	0.529596	0	0.0819286	0.955114	0.0456742	0.985014	0.254279	0.658857	0.716425	0.0655074	0.505536	0.574449	0.868451	0.418438	0.911519	0.554701	0.708143	0.377226	0.609398	0.567161	0.718025	0.721655	0.864451	0.854144	0.771644	0.0875244	0.0171199	0.330216	0.901682	0.727044	0.453692	0.587472	0.400786	0.52054	0.782895	0.723004	0.754293	0.308161	0.444257	0.594742	0.163296
Asparagine	0.601743	0.191367	0.228676	0.459824	0.0819286	0	0.279337	0.179675	0.499402	0.55934	0.239265	0.1884	0.294393	0.63733	0.327179	0.5858	0.127274	0.262302	0.946766	0.543041	0.788441	0.739039	0.5274	0.802295	0.475691	0.743517	0.569746	0.841519	0.725443	0.199917	0.469194	0.972215	0.685507	0.676544	0.13408	0.959637	0.653756	0.840739	0.353551	0.286666	0.94681	0.957608	0.237258	0.881633
Aspartate	0.336312	0.595872	0.0206415	0.381884	0.955114	0.279337	0	0.894474	0.431331	0.0204481	0.0273672	0.452438	0.945972	0.161005	0.22724	0.143536	0.638026	0.0169322	0.0755149	0.00883735	0.0875885	0.0274103	0.969331	0.998652	0.292931	0.869399	0.213513	0.590724	0.729687	0.782663	0.359623	0.580294	0.212104	0.509046	0.419565	0.0393171	0.212438	0.968191	0.199957	0.0430564	0.962596	0.288727	0.678638	0.330454
Betaine	0.102273	0.70801	0.485159	0.77429	0.0456742	0.179675	0.894474	0	0.838045	0.443344	0.719241	0.723775	0.211146	0.871459	0.578868	0.594963	0.0276908	0.555906	0.972984	0.755926	0.220331	0.801754	0.399858	0.260534	0.643929	0.0705618	0.741553	0.279154	0.0237415	0.000440193	0.64544	0.859621	0.113874	0.529172	0.149589	0.211945	0.848233	0.947336	0.44162	0.504783	0.50656	0.15055	0.87356	0.204312
Choline	0.731747	0.0525737	0.614572	0.169322	0.985014	0.499402	0.431331	0.838045	0	0.539739	0.105941	0.290856	0.153473	0.349129	0.0713007	0.186261	0.610293	0.288133	0.869337	0.0586367	0.420912	0.387468	0.262495	0.793244	0.330931	0.439446	0.0146495	0.010844	0.135724	0.469598	0.496863	0.264624	0.884359	0.178393	0.171877	0.282616	0.0231448	0.0373677	0.422513	0.210252	0.0158303	0.217952	0.0214588	0.0670376
Citrate	0.905047	0.646449	0.0219313	0.109011	0.254279	0.55934	0.0204481	0.443344	0.539739	0	0.00405421	0.25931	0.264531	0.0565346	0.423833	0.206272	0.711445	0.0220451	0.058414	0.036241	0.032812	0.0383853	0.609004	0.462451	0.155138	0.88884	0.531641	0.769276	0.211986	0.306122	0.826142	0.526807	0.592603	0.368988	0.575934	0.164472	0.132869	0.59187	0.170652	0.124791	0.440086	0.15557	0.77679	0.0931335
Creatine	0.86906	0.67197	0.0233589	0.0253137	0.658857	0.239265	0.0273672	0.719241	0.105941	0.00405421	0	0.117635	0.907925	0.386369	0.0645884	0.594227	0.535122	0.00908392	0.105597	0.00543469	0.0942451	0.0516407	0.529671	0.692987	0.573013	0.820649	0.204787	0.310723	0.156243	0.430976	0.935988	0.686587	0.676588	0.905726	0.319919	0.170876	0.0506957	0.911968	0.395625	0.0582679	0.185827	0.16361	0.163464	0.0330289
Fumarate	0.934915	0.53366	0.372505	0.650002	0.716425	0.1884	0.452438	0.723775	0.290856	0.25931	0.117635	0	0.901642	0.819183	0.624003	0.908243	0.584483	0.395629	0.906543	0.330345	0.0601	0.589702	0.216442	0.0301725	0.733384	0.613729	0.962776	0.605226	0.303502	0.800953	0.495974	0.661787	0.333873	0.729589	0.459631	0.925722	0.176347	0.641411	0.363846	0.190444	0.286357	0.0284323	0.496233	0.566637
Glucose	0.64836	0.0037047	0.773116	0.994813	0.0655074	0.294393	0.945972	0.211146	0.153473	0.264531	0.907925	0.901642	0	0.108007	0.230084	0.262517	0.53148	0.976521	0.474265	0.726179	0.410686	0.822049	0.95834	0.179588	0.186827	0.402083	0.13334	0.222937	0.582574	0.319882	0.941499	0.39799	0.689174	0.062518	0.29527	0.824601	0.783179	0.0976195	0.314461	0.699761	0.812332	0.633096	0.122054	0.914706
Glutamate	0.483429	0.169652	0.0639164	0.602394	0.505536	0.63733	0.161005	0.871459	0.349129	0.0565346	0.386369	0.819183	0.108007	0	0.664463	0.00675018	0.36539	0.151906	0.200775	0.589072	0.257753	0.157509	0.948737	0.553445	0.000148815	0.938321	0.555852	0.161556	0.744538	0.808941	0.795576	0.437845	0.232274	0.0384488	0.592618	0.812547	0.705609	0.133814	0.013491	0.336795	0.606334	0.764418	0.232863	0.986296
Glutamine	0.402019	0.304732	0.154562	0.054759	0.574449	0.327179	0.22724	0.578868	0.0713007	0.423833	0.0645884	0.624003	0.230084	0.664463	0	0.917252	0.631982	0.0810207	0.147552	0.0424207	0.988509	0.191764	0.584601	0.286288	0.446878	0.404154	0.141691	0.237474	0.674994	0.983934	0.872091	0.440268	0.368846	0.0981012	0.467488	0.327867	0.304744	0.523596	0.970472	0.17439	0.453354	0.921811	0.0183845	0.202242
Glycine	0.0857179	0.235351	0.0618654	0.992527	0.868451	0.5858	0.143536	0.594963	0.186261	0.206272	0.594227	0.908243	0.262517	0.00675018	0.917252	0	0.564651	0.210032	0.100813	0.631489	0.485182	0.193952	0.280604	0.758444	0.0218427	0.787226	0.343803	0.0782964	0.269571	0.442307	0.296491	0.114075	0.133554	0.0692086	0.965081	0.894179	0.836819	0.137604	0.00187492	0.317149	0.129673	0.97496	0.206472	0.472706
Histidine	0.290456	0.770558	0.14393	0.306907	0.418438	0.127274	0.638026	0.0276908	0.610293	0.711445	0.535122	0.584483	0.53148	0.36539	0.631982	0.564651	0	0.128729	0.830298	0.624729	0.875432	0.256496	0.76252	0.805183	0.195388	0.0239539	0.93851	0.480712	0.395243	0.079666	0.315314	0.566101	0.174414	0.999651	0.00146825	0.40469	0.22569	0.789917	0.222561	0.0956104	0.606518	0.92856	0.861188	0.749619
Hypoxanthine	0.201941	0.923557	9.98485e-05	0.0420209	0.911519	0.262302	0.0169322	0.555906	0.288133	0.0220451	0.00908392	0.395629	0.976521	0.151906	0.0810207	0.210032	0.128729	0	0.0241652	0.00771834	0.213463	0.000794309	0.891386	0.804016	0.250397	0.281435	0.387822	0.912633	0.816966	0.883861	0.786595	0.585993	0.0859561	0.849211	0.101767	0.358628	0.0524318	0.909678	0.112904	0.00322715	0.495607	0.438844	0.511483	0.312458
IMP	0.133159	0.392534	0.0150277	0.188741	0.554701	0.946766	0.0755149	0.972984	0.869337	0.058414	0.105597	0.906543	0.474265	0.200775	0.147552	0.100813	0.830298	0.0241652	0	0.0508524	0.420659	0.0090527	0.183505	0.659097	0.493208	0.739229	0.872147	0.759559	0.929783	0.726454	0.935554	0.078476	0.105617	0.673995	0.940152	0.303694	0.421945	0.679769	0.146157	0.112744	0.906931	0.695242	0.966303	0.496428
Inosine	0.452101	0.468234	0.0360269	0.124586	0.708143	0.543041	0.00883735	0.755926	0.0586367	0.036241	0.00543469	0.330345	0.726179	0.589072	0.0424207	0.631489	0.624729	0.00771834	0.0508524	0	0.0904459	0.00699086	0.899991	0.850697	0.845488	0.692413	0.0890345	0.232935	0.322181	0.457314	0.962788	0.863826	0.346112	0.944313	0.301473	0.0531459	0.0219964	0.36154	0.528457	0.0131503	0.287262	0.13597	0.284363	0.104133
Isoleucine	0.980006	0.933645	0.236448	0.77799	0.377226	0.788441	0.0875885	0.220331	0.420912	0.032812	0.0942451	0.0601	0.410686	0.257753	0.988509	0.485182	0.875432	0.213463	0.420659	0.0904459	0	0.141519	0.255702	0.0857789	0.310068	0.502416	0.642988	0.608969	0.190784	0.266824	0.564636	0.598216	0.794034	0.125027	0.558835	0.280496	0.0591533	0.610313	0.291648	0.105933	0.361827	0.000682606	0.81377	0.361749
Lactate	0.141124	0.835425	0.00317485	0.15069	0.609398	0.739039	0.0274103	0.801754	0.387468	0.0383853	0.0516407	0.589702	0.822049	0.157509	0.191764	0.193952	0.256496	0.000794309	0.0090527	0.00699086	0.141519	0	0.684953	0.780162	0.289531	0.332156	0.491678	0.978637	0.852098	0.903655	0.710298	0.67296	0.0681939	0.552753	0.200297	0.300166	0.0419748	0.687298	0.130833	0.00305586	0.572589	0.31342	0.926716	0.445891
Leucine	0.0461078	0.362142	0.683306	0.774284	0.567161	0.5274	0.969331	0.399858	0.262495	0.609004	0.529671	0.216442	0.95834	0.948737	0.584601	0.280604	0.76252	0.891386	0.183505	0.899991	0.255702	0.684953	0	0.192306	0.803851	0.842184	0.363251	0.223207	0.0951193	0.399244	0.757287	0.0391559	0.159771	0.917238	0.367168	0.792555	0.271513	0.56418	0.537295	0.992398	0.0729923	0.186073	0.548872	0.249061
Malate	0.460095	0.673945	0.986029	0.582605	0.718025	0.802295	0.998652	0.260534	0.793244	0.462451	0.692987	0.0301725	0.179588	0.553445	0.286288	0.758444	0.805183	0.804016	0.659097	0.850697	0.0857789	0.780162	0.192306	0	0.448582	0.154605	0.334489	0.807945	0.362872	0.534855	0.369753	0.65994	0.0837099	0.145656	0.787259	0.625891	0.739892	0.751322	0.415388	0.906565	0.711046	0.0669262	0.532113	0.985994
Methionine	0.547054	0.261783	0.128771	0.77668	0.721655	0.475691	0.292931	0.643929	0.330931	0.155138	0.573013	0.733384	0.186827	0.000148815	0.446878	0.0218427	0.195388	0.250397	0.493208	0.845488	0.310068	0.289531	0.803851	0.448582	0	0.818626	0.470329	0.116166	0.585441	0.533536	0.868564	0.760402	0.309978	0.0353677	0.388159	0.860296	0.720392	0.185168	0.0169601	0.375595	0.632212	0.805183	0.191072	0.739358
Dimethylglycine	0.473063	0.916835	0.431675	0.152931	0.864451	0.743517	0.869399	0.0705618	0.439446	0.88884	0.820649	0.613729	0.402083	0.938321	0.404154	0.787226	0.0239539	0.281435	0.739229	0.692413	0.502416	0.332156	0.842184	0.154605	0.818626	0	0.653418	0.786241	0.561531	0.291727	0.0138335	0.618001	0.127641	0.367363	0.0383517	0.534953	0.292279	0.527757	0.931277	0.34251	0.377058	0.480524	0.616057	0.935045
NAD	0.640648	0.0437001	0.744196	0.289765	0.854144	0.569746	0.213513	0.741553	0.0146495	0.531641	0.204787	0.962776	0.13334	0.555852	0.141691	0.343803	0.93851	0.387822	0.872147	0.0890345	0.642988	0.491678	0.363251	0.334489	0.470329	0.653418	0	0.00595834	0.247907	0.414473	0.766666	0.430371	0.733811	0.248006	0.341837	0.0275218	0.185467	0.180845	0.276465	0.490948	0.190999	0.593306	0.0577797	0.0526675
Niacinamide	0.24267	0.0434718	0.703359	0.518016	0.771644	0.841519	0.590724	0.279154	0.010844	0.769276	0.310723	0.605226	0.222937	0.161556	0.237474	0.0782964	0.480712	0.912633	0.759559	0.232935	0.608969	0.978637	0.223207	0.807945	0.116166	0.786241	0.00595834	0	0.0504978	0.136641	0.971525	0.360163	0.414792	0.168296	0.844559	0.0836882	0.307971	0.127922	0.0832337	0.905973	0.102801	0.343939	0.030584	0.0388719
Acetylcarnitine	0.054148	0.790085	0.930017	0.302119	0.0875244	0.725443	0.729687	0.0237415	0.135724	0.211986	0.156243	0.303502	0.582574	0.744538	0.674994	0.269571	0.395243	0.816966	0.929783	0.322181	0.190784	0.852098	0.0951193	0.362872	0.585441	0.561531	0.247907	0.0504978	0	0.00339124	0.728591	0.562223	0.157399	0.768649	0.856453	0.231389	0.21721	0.627842	0.377575	0.995475	0.0251003	0.0955413	0.270146	0.00508638
Phosphocholine	0.0995336	0.791672	0.697041	0.678595	0.0171199	0.199917	0.782663	0.000440193	0.469598	0.306122	0.430976	0.800953	0.319882	0.808941	0.983934	0.442307	0.079666	0.883861	0.726454	0.457314	0.266824	0.903655	0.399244	0.534855	0.533536	0.291727	0.414473	0.136641	0.00339124	0	0.924707	0.874868	0.237584	0.896243	0.313549	0.123807	0.537135	0.799196	0.333635	0.68716	0.222088	0.182424	0.723482	0.0419675
Phosphoethanolamine	0.65766	0.67007	0.942212	0.207116	0.330216	0.469194	0.359623	0.64544	0.496863	0.826142	0.935988	0.495974	0.941499	0.795576	0.872091	0.296491	0.315314	0.786595	0.935554	0.962788	0.564636	0.710298	0.757287	0.369753	0.868564	0.0138335	0.766666	0.971525	0.728591	0.924707	0	0.387611	0.675277	0.424136	0.29303	0.544882	0.348344	0.551213	0.485685	0.940494	0.119927	0.686062	0.776226	0.570444
Phenylalanine	0.3127	0.221225	0.339923	0.645556	0.901682	0.972215	0.580294	0.859621	0.264624	0.526807	0.686587	0.661787	0.39799	0.437845	0.440268	0.114075	0.566101	0.585993	0.078476	0.863826	0.598216	0.67296	0.0391559	0.65994	0.760402	0.618001	0.430371	0.360163	0.562223	0.874868	0.387611	0	0.4108	0.956297	0.226524	0.845594	0.273389	0.0609572	0.302382	0.922511	0.159665	0.35762	0.929842	0.915899
Succinate	0.029877	0.809653	0.0811823	0.445352	0.727044	0.685507	0.212104	0.113874	0.884359	0.592603	0.676588	0.333873	0.689174	0.232274	0.368846	0.133554	0.174414	0.0859561	0.105617	0.346112	0.794034	0.0681939	0.159771	0.0837099	0.309978	0.127641	0.733811	0.414792	0.157399	0.237584	0.675277	0.4108	0	0.874918	0.28473	0.663434	0.706109	0.847021	0.246439	0.181351	0.480102	0.40537	0.793426	0.74066
Taurine	0.694283	0.19051	0.603289	0.331096	0.453692	0.676544	0.509046	0.529172	0.178393	0.368988	0.905726	0.729589	0.062518	0.0384488	0.0981012	0.0692086	0.999651	0.849211	0.673995	0.944313	0.125027	0.552753	0.917238	0.145656	0.0353677	0.367363	0.248006	0.168296	0.768649	0.896243	0.424136	0.956297	0.874918	0	0.827155	0.998814	0.956801	0.458431	0.0924168	0.677523	0.419472	0.340691	0.010325	0.445234
Threonine	0.54426	0.32451	0.195308	0.246188	0.587472	0.13408	0.419565	0.149589	0.171877	0.575934	0.319919	0.459631	0.29527	0.592618	0.467488	0.965081	0.00146825	0.101767	0.940152	0.301473	0.558835	0.200297	0.367168	0.787259	0.388159	0.0383517	0.341837	0.844559	0.856453	0.313549	0.29303	0.226524	0.28473	0.827155	0	0.904922	0.0479784	0.331812	0.53078	0.0543345	0.243531	0.654377	0.518689	0.760446
Tyrosine	0.84133	0.43824	0.532155	0.566552	0.400786	0.959637	0.0393171	0.211945	0.282616	0.164472	0.170876	0.925722	0.824601	0.812547	0.327867	0.894179	0.40469	0.358628	0.303694	0.0531459	0.280496	0.300166	0.792555	0.625891	0.860296	0.534953	0.0275218	0.0836882	0.231389	0.123807	0.544882	0.845594	0.663434	0.998814	0.904922	0	0.429504	0.663821	0.712919	0.56039	0.700763	0.401088	0.453995	0.0773143
UDPNAcetylglucosamine	0.882103	0.500211	0.163069	0.146161	0.52054	0.653756	0.212438	0.848233	0.0231448	0.132869	0.0506957	0.176347	0.783179	0.705609	0.304744	0.836819	0.22569	0.0524318	0.421945	0.0219964	0.0591533	0.0419748	0.271513	0.739892	0.720392	0.292279	0.185467	0.307971	0.21721	0.537135	0.348344	0.273389	0.706109	0.956801	0.0479784	0.429504	0	0.12816	0.702375	0.0187115	0.0225129	0.0474979	0.439253	0.162765
UDPglucose	0.91463	0.0753951	0.729362	0.891706	0.782895	0.840739	0.968191	0.947336	0.0373677	0.59187	0.911968	0.641411	0.0976195	0.133814	0.523596	0.137604	0.789917	0.909678	0.679769	0.36154	0.610313	0.687298	0.56418	0.751322	0.185168	0.527757	0.180845	0.127922	0.627842	0.799196	0.551213	0.0609572	0.847021	0.458431	0.331812	0.663821	0.12816	0	0.31293	0.368539	0.194908	0.269472	0.451138	0.779125
UMP	0.0816895	0.321121	0.0238154	0.787966	0.723004	0.353551	0.199957	0.44162	0.422513	0.170652	0.395625	0.363846	0.314461	0.013491	0.970472	0.00187492	0.222561	0.112904	0.146157	0.528457	0.291648	0.130833	0.537295	0.415388	0.0169601	0.931277	0.276465	0.0832337	0.377575	0.333635	0.485685	0.302382	0.246439	0.0924168	0.53078	0.712919	0.702375	0.31293	0	0.11154	0.42931	0.653469	0.325926	0.494242
Uracil	0.104936	0.610933	0.00797925	0.278833	0.754293	0.286666	0.0430564	0.504783	0.210252	0.124791	0.0582679	0.190444	0.699761	0.336795	0.17439	0.317149	0.0956104	0.00322715	0.112744	0.0131503	0.105933	0.00305586	0.992398	0.906565	0.375595	0.34251	0.490948	0.905973	0.995475	0.68716	0.940494	0.922511	0.181351	0.677523	0.0543345	0.56039	0.0187115	0.368539	0.11154	0	0.494815	0.180153	0.709952	0.686701
Uridine	0.228432	0.511229	0.840162	0.109765	0.308161	0.94681	0.962596	0.50656	0.0158303	0.440086	0.185827	0.286357	0.812332	0.606334	0.453354	0.129673	0.606518	0.495607	0.906931	0.287262	0.361827	0.572589	0.0729923	0.711046	0.632212	0.377058	0.190999	0.102801	0.0251003	0.222088	0.119927	0.159665	0.480102	0.419472	0.243531	0.700763	0.0225129	0.194908	0.42931	0.494815	0	0.177857	0.159998	0.0397246
Valine	0.75612	0.678097	0.535077	0.890039	0.444257	0.957608	0.288727	0.15055	0.217952	0.15557	0.16361	0.0284323	0.633096	0.764418	0.921811	0.97496	0.92856	0.438844	0.695242	0.13597	0.000682606	0.31342	0.186073	0.0669262	0.805183	0.480524	0.593306	0.343939	0.0955413	0.182424	0.686062	0.35762	0.40537	0.340691	0.654377	0.401088	0.0474979	0.269472	0.653469	0.180153	0.177857	0	0.929622	0.341432
Myo-inositol	0.615731	0.0788498	0.766193	0.102947	0.594742	0.237258	0.678638	0.87356	0.0214588	0.77679	0.163464	0.496233	0.122054	0.232863	0.0183845	0.206472	0.861188	0.511483	0.966303	0.284363	0.81377	0.926716	0.548872	0.532113	0.191072	0.616057	0.0577797	0.030584	0.270146	0.723482	0.776226	0.929842	0.793426	0.010325	0.518689	0.453995	0.439253	0.451138	0.325926	0.709952	0.159998	0.929622	0	0.0798429
sn-Glycero-3-phosphocholine	0.216547	0.64302	0.548804	0.0398287	0.163296	0.881633	0.330454	0.204312	0.0670376	0.0931335	0.0330289	0.566637	0.914706	0.986296	0.202242	0.472706	0.749619	0.312458	0.496428	0.104133	0.361749	0.445891	0.249061	0.985994	0.739358	0.935045	0.0526675	0.0388719	0.00508638	0.0419675	0.570444	0.915899	0.74066	0.445234	0.760446	0.0773143	0.162765	0.779125	0.494242	0.686701	0.0397246	0.341432	0.0798429	0

## Sheet: WT_Corr_Filtered_p<0.05
	3-Hydroxybutyrate	3-Hydroxyisobutyrate	AMP	Adenosine	Alanine	Asparagine	Aspartate	Betaine	Choline	Citrate	Creatine	Fumarate	Glucose	Glutamate	Glutamine	Glycine	Histidine	Hypoxanthine	IMP	Inosine	Isoleucine	Lactate	Leucine	Malate	Methionine	Dimethylglycine	NAD	Niacinamide	Acetylcarnitine	Phosphocholine	Phosphoethanolamine	Phenylalanine	Succinate	Taurine	Threonine	Tyrosine	UDPNAcetylglucosamine	UDPglucose	UMP	Uracil	Uridine	Valine	Myo-inositol	sn-Glycero-3-phosphocholine
3-Hydroxybutyrate	1	0	0	0	0	0	0	0	0	0	0	0	0	0	0	0	0	0	0	0	0	0	-0.715223	0	0	0	0	0	0	0	0	0	0.756344	0	0	0	0	0	0	0	0	0	0	0
3-Hydroxyisobutyrate	0	1	0	0	0	0	0	0	0	0	0	0	0.882521	0	0	0	0	0	0	0	0	0	0	0	0	0	0.720692	-0.72122	0	0	0	0	0	0	0	0	0	0	0	0	0	0	0	0
AMP	0	0	1	0	0	0	0.786348	0	0	0.781715	0.776779	0	0	0	0	0	0	-0.96552	-0.808964	-0.739455	0	-0.888588	0	0	0	0	0	0	0	0	0	0	0	0	0	0	0	0	0.775241	-0.846858	0	0	0	0
Adenosine	0	0	0	1	0	0	0	0	0	0	0.770316	0	0	0	0	0	0	-0.724616	0	0	0	0	0	0	0	0	0	0	0	0	0	0	0	0	0	0	0	0	0	0	0	0	0	0.729884
Alanine	0	0	0	0	1	0	0	-0.716195	0	0	0	0	0	0	0	0	0	0	0	0	0	0	0	0	0	0	0	0	0	-0.8	0	0	0	0	0	0	0	0	0	0	0	0	0	0
Asparagine	0	0	0	0	0	1	0	0	0	0	0	0	0	0	0	0	0	0	0	0	0	0	0	0	0	0	0	0	0	0	0	0	0	0	0	0	0	0	0	0	0	0	0	0
Aspartate	0	0	0.786348	0	0	0	1	0	0	0.787058	0.763851	0	0	0	0	0	0	-0.800775	0	-0.841322	0	-0.763719	0	0	0	0	0	0	0	0	0	0	0	0	0	0.731138	0	0	0	-0.722185	0	0	0	0
Betaine	0	0	0	0	-0.716195	0	0	1	0	0	0	0	0	0	0	0	0.76286	0	0	0	0	0	0	0	0	0	0	0	0.775489	0.94314	0	0	0	0	0	0	0	0	0	0	0	0	0	0
Choline	0	0	0	0	0	0	0	0	1	0	0	0	0	0	0	0	0	0	0	0	0	0	0	0	0	0	-0.810666	0.829592	0	0	0	0	0	0	0	0	-0.777507	-0.736012	0	0	0.805438	0	-0.783392	0
Citrate	0	0	0.781715	0	0	0	0.787058	0	0	1	0.87882	0	0	0	0	0	0	-0.781314	0	-0.7389	-0.748042	-0.733449	0	0	0	0	0	0	0	0	0	0	0	0	0	0	0	0	0	0	0	0	0	0
Creatine	0	0	0.776779	0.770316	0	0	0.763851	0	0	0.87882	1	0	0	0	0	0	0	-0.839795	0	-0.865934	0	0	0	0	0	0	0	0	0	0	0	0	0	0	0	0	0	0	0	0	0	0	0	0.747447
Fumarate	0	0	0	0	0	0	0	0	0	0	0	1	0	0	0	0	0	0	0	0	0	0	0	0.755486	0	0	0	0	0	0	0	0	0	0	0	0	0	0	0	0	0	-0.760616	0	0
Glucose	0	0.882521	0	0	0	0	0	0	0	0	0	0	1	0	0	0	0	0	0	0	0	0	0	0	0	0	0	0	0	0	0	0	0	0	0	0	0	0	0	0	0	0	0	0
Glutamate	0	0	0	0	0	0	0	0	0	0	0	0	0	1	0	0.855492	0	0	0	0	0	0	0	0	0.960565	0	0	0	0	0	0	0	0	-0.733291	0	0	0	0	0.816061	0	0	0	0	0
Glutamine	0	0	0	0	0	0	0	0	0	0	0	0	0	0	1	0	0	0	0	-0.723673	0	0	0	0	0	0	0	0	0	0	0	0	0	0	0	0	0	0	0	0	0	0	0.794912	0
Glycine	0	0	0	0	0	0	0	0	0	0	0	0	0	0.855492	0	1	0	0	0	0	0	0	0	0	0.782027	0	0	0	0	0	0	0	0	0	0	0	0	0	0.906972	0	0	0	0	0
Histidine	0	0	0	0	0	0	0	0.76286	0	0	0	0	0	0	0	0	1	0	0	0	0	0	0	0	0	-0.774778	0	0	0	0	0	0	0	0	0.914417	0	0	0	0	0	0	0	0	0
Hypoxanthine	0	0	-0.96552	-0.724616	0	0	-0.800775	0	0	-0.781314	-0.839795	0	0	0	0	0	0	1	0.774074	0.848616	0	0.930554	0	0	0	0	0	0	0	0	0	0	0	0	0	0	0	0	0	0.887961	0	0	0	0
IMP	0	0	-0.808964	0	0	0	0	0	0	0	0	0	0	0	0	0	0	0.774074	1	0	0	0.839987	0	0	0	0	0	0	0	0	0	0	0	0	0	0	0	0	0	0	0	0	0	0
Inosine	0	0	-0.739455	0	0	0	-0.841322	0	0	-0.7389	-0.865934	0	0	0	-0.723673	0	0	0.848616	0	1	0	0.853727	0	0	0	0	0	0	0	0	0	0	0	0	0	0	-0.781485	0	0	0.817702	0	0	0	0
Isoleucine	0	0	0	0	0	0	0	0	0	-0.748042	0	0	0	0	0	0	0	0	0	0	1	0	0	0	0	0	0	0	0	0	0	0	0	0	0	0	0	0	0	0	0	0.934034	0	0
Lactate	0	0	-0.888588	0	0	0	-0.763719	0	0	-0.733449	0	0	0	0	0	0	0	0.930554	0.839987	0.853727	0	1	0	0	0	0	0	0	0	0	0	0	0	0	0	0	-0.724725	0	0	0.890039	0	0	0	0
Leucine	-0.715223	0	0	0	0	0	0	0	0	0	0	0	0	0	0	0	0	0	0	0	0	0	1	0	0	0	0	0	0	0	0	-0.731536	0	0	0	0	0	0	0	0	0	0	0	0
Malate	0	0	0	0	0	0	0	0	0	0	0	0.755486	0	0	0	0	0	0	0	0	0	0	0	1	0	0	0	0	0	0	0	0	0	0	0	0	0	0	0	0	0	0	0	0
Methionine	0	0	0	0	0	0	0	0	0	0	0	0	0	0.960565	0	0.782027	0	0	0	0	0	0	0	0	1	0	0	0	0	0	0	0	0	-0.741176	0	0	0	0	0.80066	0	0	0	0	0
Dimethylglycine	0	0	0	0	0	0	0	0	0	0	0	0	0	0	0	0	-0.774778	0	0	0	0	0	0	0	0	1	0	0	0	0	-0.814436	0	0	0	-0.733533	0	0	0	0	0	0	0	0	0
NAD	0	0.720692	0	0	0	0	0	0	-0.810666	0	0	0	0	0	0	0	0	0	0	0	0	0	0	0	0	0	1	-0.861602	0	0	0	0	0	0	0	0.763377	0	0	0	0	0	0	0	0
Niacinamide	0	-0.72122	0	0	0	0	0	0	0.829592	0	0	0	0	0	0	0	0	0	0	0	0	0	0	0	0	0	-0.861602	1	0	0	0	0	0	0	0	0	0	0	0	0	0	0	-0.7543	-0.732238
Acetylcarnitine	0	0	0	0	0	0	0	0.775489	0	0	0	0	0	0	0	0	0	0	0	0	0	0	0	0	0	0	0	0	1	0.886037	0	0	0	0	0	0	0	0	0	0	-0.771007	0	0	0.868966
Phosphocholine	0	0	0	0	-0.8	0	0	0.94314	0	0	0	0	0	0	0	0	0	0	0	0	0	0	0	0	0	0	0	0	0.886037	1	0	0	0	0	0	0	0	0	0	0	0	0	0	0.724742
Phosphoethanolamine	0	0	0	0	0	0	0	0	0	0	0	0	0	0	0	0	0	0	0	0	0	0	0	0	0	-0.814436	0	0	0	0	1	0	0	0	0	0	0	0	0	0	0	0	0	0
Phenylalanine	0	0	0	0	0	0	0	0	0	0	0	0	0	0	0	0	0	0	0	0	0	0	-0.731536	0	0	0	0	0	0	0	0	1	0	0	0	0	0	0	0	0	0	0	0	0
Succinate	0.756344	0	0	0	0	0	0	0	0	0	0	0	0	0	0	0	0	0	0	0	0	0	0	0	0	0	0	0	0	0	0	0	1	0	0	0	0	0	0	0	0	0	0	0
Taurine	0	0	0	0	0	0	0	0	0	0	0	0	0	-0.733291	0	0	0	0	0	0	0	0	0	0	-0.741176	0	0	0	0	0	0	0	0	1	0	0	0	0	0	0	0	0	0.832484	0
Threonine	0	0	0	0	0	0	0	0	0	0	0	0	0	0	0	0	0.914417	0	0	0	0	0	0	0	0	-0.733533	0	0	0	0	0	0	0	0	1	0	-0.711092	0	0	0	0	0	0	0
Tyrosine	0	0	0	0	0	0	0.731138	0	0	0	0	0	0	0	0	0	0	0	0	0	0	0	0	0	0	0	0.763377	0	0	0	0	0	0	0	0	1	0	0	0	0	0	0	0	0
UDPNAcetylglucosamine	0	0	0	0	0	0	0	0	-0.777507	0	0	0	0	0	0	0	0	0	0	-0.781485	0	-0.724725	0	0	0	0	0	0	0	0	0	0	0	0	-0.711092	0	1	0	0	-0.793632	-0.779681	-0.712143	0	0
UDPglucose	0	0	0	0	0	0	0	0	-0.736012	0	0	0	0	0	0	0	0	0	0	0	0	0	0	0	0	0	0	0	0	0	0	0	0	0	0	0	0	1	0	0	0	0	0	0
UMP	0	0	0.775241	0	0	0	0	0	0	0	0	0	0	0.816061	0	0.906972	0	0	0	0	0	0	0	0	0.80066	0	0	0	0	0	0	0	0	0	0	0	0	0	1	0	0	0	0	0
Uracil	0	0	-0.846858	0	0	0	-0.722185	0	0	0	0	0	0	0	0	0	0	0.887961	0	0.817702	0	0.890039	0	0	0	0	0	0	0	0	0	0	0	0	0	0	-0.793632	0	0	1	0	0	0	0
Uridine	0	0	0	0	0	0	0	0	0.805438	0	0	0	0	0	0	0	0	0	0	0	0	0	0	0	0	0	0	0	-0.771007	0	0	0	0	0	0	0	-0.779681	0	0	0	1	0	0	-0.730138
Valine	0	0	0	0	0	0	0	0	0	0	0	-0.760616	0	0	0	0	0	0	0	0	0.934034	0	0	0	0	0	0	0	0	0	0	0	0	0	0	0	-0.712143	0	0	0	0	1	0	0
Myo-inositol	0	0	0	0	0	0	0	0	-0.783392	0	0	0	0	0	0.794912	0	0	0	0	0	0	0	0	0	0	0	0	-0.7543	0	0	0	0	0	0.832484	0	0	0	0	0	0	0	0	1	0
sn-Glycero-3-phosphocholine	0	0	0	0.729884	0	0	0	0	0	0	0.747447	0	0	0	0	0	0	0	0	0	0	0	0	0	0	0	0	-0.732238	0.868966	0.724742	0	0	0	0	0	0	0	0	0	0	-0.730138	0	0	1
