# Supplementary material for: Short salsalate administration affects cell proliferation, metabolism, and inflammation in polycystic kidney disease
Source: iScience. 2023 Oct 19;26(11):108278. doi: 10.1016/j.isci.2023.108278 (PMC10665819; doi:10.1016/j.isci.2023.108278)
Supplement: Table S6. Pearson’s correlation values for all metabolite pairs in the PKD group related to Figures 3 and 4 [file mmc6.xlsx]

## Sheet: Description
Description on the content of this .xlsx file
Sheet	Description
PKD_Correlation_Coefficient	Metabolite-metabolite Pearson's correlation coefficient within PKD animals. Positive values denote positive correlations and negative values, negative correlations.
PKD_Corr_p-values	p-values resulting from the Pearson's correlation from "PKD_Correlation_Coefficient" sheet
PKD_Corr_Filtered_p<0.05	Metabolite-metabolite Pearson's correlation coefficient within PKD animals from "PKD_Correlation_Coefficient" sheet filtered by p-values < 0.05 based on p-values from "PKD_Corr_p-values" sheet. This sheet was used to build the plots in Figure 3.

## Sheet: PKD_Correlation_Coefficient
	3-Hydroxybutyrate	3-Hydroxyisobutyrate	AMP	Adenosine	Alanine	Asparagine	Aspartate	Betaine	Choline	Citrate	Creatine	Fumarate	Glucose	Glutamate	Glutamine	Glycine	Histidine	Hypoxanthine	IMP	Inosine	Isoleucine	Lactate	Leucine	Malate	Methionine	Dimethylglycine	NAD	Niacinamide	Acetylcarnitine	Phosphocholine	Phosphoethanolamine	Phenylalanine	Succinate	Taurine	Threonine	Tyrosine	UDPNAcetylglucosamine	UDPglucose	UMP	Uracil	Uridine	Valine	Myo-inositol	sn-Glycero-3-phosphocholine
3-Hydroxybutyrate	1	0.549144	-0.362425	0.00659896	0.108044	-0.0659248	-0.392538	2.18997e-05	-0.498445	-0.00205517	0.08041	0.340121	0.237308	-0.354492	0.0588257	-0.507009	-0.194038	-0.115328	0.0593869	-0.395912	0.145827	0.379906	0.334153	0.268533	0.152005	-0.0932651	-0.0835075	-0.687556	0.0392701	-0.0941284	-0.0199919	0.023801	0.805203	-0.0494841	-0.0537416	0.197661	0.0983676	-0.0543751	-0.443848	-0.154583	-0.0854222	0.371999	0.0593763	-0.0695311
3-Hydroxyisobutyrate	0.549144	1	-0.376356	-0.196606	0.511175	0.00439536	0.0294679	0.105922	-0.615049	-0.17277	0.300228	0.768276	0.186117	-0.427721	-0.155217	-0.135017	0.154485	-0.498024	-0.0628478	-0.682465	0.0520655	0.212627	-0.161898	0.555326	0.385357	0.341507	-0.160079	-0.660241	-0.521534	0.416864	-0.0224977	0.128445	0.525696	-0.334952	0.198788	0.40137	0.233747	0.322577	-0.374223	-0.313663	-0.373828	0.479825	-0.312346	-0.223424
AMP	-0.362425	-0.376356	1	-0.112166	-0.264242	-0.259741	0.315212	0.27873	0.545694	-0.345104	0.113644	-0.139536	-0.230662	0.607545	0.33144	0.762988	0.279015	-0.198998	0.666536	0.302436	-0.714309	-0.585139	-0.482045	-0.0726408	-0.446424	-0.740304	0.401856	0.739984	0.203266	0.358019	-0.508063	-0.140663	-0.353979	0.431436	-0.532331	-0.412386	-0.0472418	-0.143649	0.936887	-0.449286	0.0909237	-0.447811	0.36867	0.366183
Adenosine	0.00659896	-0.196606	-0.112166	1	-0.106815	0.18399	-0.248462	-0.336052	-0.424746	0.164728	-0.319735	-0.0567241	0.320044	-0.437995	0.36845	-0.103845	0.0261703	0.0379912	-0.0706895	-0.360664	0.172669	-0.0571805	0.128737	0.0285255	0.48237	-0.0695	0.435035	-0.256673	-0.164258	-0.31437	0.291415	-0.216776	0.117931	0.353626	-0.0451321	-0.0955457	0.269251	0.2841	-0.391253	-0.0823354	-0.081652	0.171911	0.0955765	0.206068
Alanine	0.108044	0.511175	-0.264242	-0.106815	1	-0.388339	0.123503	0.40419	-0.299673	-0.341456	0.108101	0.427828	0.473666	-0.0470553	0.0624505	-0.031347	0.228271	-0.160193	-0.372964	-0.539501	0.412853	0.359847	-0.0276555	0.159678	0.312399	0.189157	-0.390809	-0.192196	-0.723732	0.0913902	-0.321396	-0.419922	0.203656	-0.6046	0.0819416	0.425986	-0.129901	0.157378	-0.303276	-0.325835	-0.307949	0.302655	-0.489455	0.275471
Asparagine	-0.0659248	0.00439536	-0.259741	0.18399	-0.388339	1	-0.34406	-0.633385	-0.347531	0.812455	-0.554069	0.0991653	0.083264	-0.203106	-0.658593	-0.43365	0.157932	-0.188602	-0.403734	-0.267691	0.147771	0.207908	0.279834	0.255139	0.328049	0.544364	0.118501	-0.322063	0.031719	0.0601912	0.482121	0.41919	0.234101	0.0131589	0.282423	-0.270169	0.45446	0.11327	-0.249931	0.329593	-0.382436	0.430662	-0.179064	-0.378856
Aspartate	-0.392538	0.0294679	0.315212	-0.248462	0.123503	-0.34406	1	0.739948	0.147083	-0.517936	0.183049	0.155123	-0.615911	0.398134	0.313151	0.749858	-0.301493	-0.278125	0.37643	0.0927669	-0.379556	-0.656777	-0.43691	0.116112	-0.00730246	-0.288662	0.150606	0.35977	-0.182385	0.63288	-0.137244	-0.48423	-0.533082	-0.0427444	-0.146894	0.138226	-0.32792	0.303983	0.330043	-0.409019	0.102383	-0.347659	0.49919	0.54081
Betaine	2.18997e-05	0.105922	0.27873	-0.336052	0.40419	-0.633385	0.739948	1	0.182123	-0.567775	0.3542	0.176452	-0.447856	0.488646	0.3536	0.487195	-0.36201	-0.148232	0.266554	0.00544244	-0.295938	-0.421483	-0.211672	0.0495244	-0.000665111	-0.538581	-0.119377	0.370767	-0.2356	0.503449	-0.395029	-0.728973	-0.23179	-0.245801	-0.437695	0.307925	-0.489295	0.0338892	0.253475	-0.501551	0.0354907	-0.22987	0.363899	0.670059
Choline	-0.498445	-0.615049	0.545694	-0.424746	-0.299673	-0.347531	0.147083	0.182123	1	-0.298378	0.265775	-0.697743	-0.394997	0.730701	-0.0531405	0.411504	-0.0462587	0.564576	0.199396	0.842402	-0.284089	-0.434331	-0.165453	-0.681768	-0.592217	-0.398865	-0.314193	0.832826	0.625093	-0.132835	-0.373477	0.0404757	-0.511254	-0.0295186	-0.3496	-0.0598632	-0.587131	-0.577957	0.675191	0.327244	0.536315	-0.4442	0.0744241	0.0397744
Citrate	-0.00205517	-0.17277	-0.345104	0.164728	-0.341456	0.812455	-0.517936	-0.567775	-0.298378	1	-0.575885	0.048913	0.197817	-0.326563	-0.467435	-0.624714	0.173124	-0.125824	-0.392118	-0.137013	0.253343	0.462374	0.519768	0.305351	0.0854431	0.512863	0.150811	-0.191865	-0.00846938	-0.147666	0.655877	0.421455	0.0792222	0.0712534	0.140713	-0.300315	0.555711	0.108241	-0.284066	0.289265	-0.526956	0.246168	-0.239566	-0.474957
Creatine	0.08041	0.300228	0.113644	-0.319735	0.108101	-0.554069	0.183049	0.3542	0.265775	-0.575885	1	0.0248336	-0.409049	0.00179158	0.0436687	0.209242	-0.247965	0.122692	0.180558	0.230854	-0.433521	-0.271135	-0.526002	-0.221916	0.027872	-0.223435	-0.238573	0.124941	-0.0538321	0.160625	-0.412472	-0.0564563	-0.0710009	-0.0183247	0.0557142	0.35537	-0.237738	-0.237489	0.192935	-0.000823712	0.40016	-0.199861	0.0323764	-0.105479
Fumarate	0.340121	0.768276	-0.139536	-0.0567241	0.427828	0.0991653	0.155123	0.176452	-0.697743	0.048913	0.0248336	1	0.131795	-0.457322	0.0962146	0.0112888	0.206219	-0.883053	0.0772835	-0.800142	-0.221524	0.157508	-0.338236	0.90717	0.219685	0.241443	0.32884	-0.463978	-0.725083	0.680934	0.0289954	0.0522966	0.325127	0.0629288	0.130879	-0.122422	0.471861	0.736866	-0.162128	-0.556681	-0.608677	0.0977832	-0.222652	-0.0809451
Glucose	0.237308	0.186117	-0.230662	0.320044	0.473666	0.083264	-0.615911	-0.447856	-0.394997	0.197817	-0.409049	0.131795	1	-0.35054	0.0342863	-0.378126	0.667868	-0.0445857	-0.28136	-0.450406	0.62439	0.709085	0.381472	0.12486	0.102036	0.285795	-0.0490234	-0.36138	-0.33107	-0.475574	0.0453626	0.132707	0.390685	-0.182803	0.0970587	0.0376424	0.407728	0.00259636	-0.331652	-0.14968	-0.431622	0.458499	-0.529267	-0.130995
Glutamate	-0.354492	-0.427721	0.607545	-0.437995	-0.0470553	-0.203106	0.398134	0.488646	0.730701	-0.326563	0.00179158	-0.457322	-0.35054	1	-0.140558	0.467587	-0.0891722	0.289202	0.120053	0.455875	-0.219053	-0.452944	-0.0428428	-0.490161	-0.258913	-0.537967	-0.325674	0.714485	0.392901	0.173529	-0.548227	-0.396818	-0.250352	-0.27776	-0.466198	0.0215655	-0.637409	-0.545075	0.621807	-0.00596849	0.284481	-0.124697	0.25794	0.529033
Glutamine	0.0588257	-0.155217	0.33144	0.36845	0.0624505	-0.658593	0.313151	0.3536	-0.0531405	-0.467435	0.0436687	0.0962146	0.0342863	-0.140558	1	0.48488	-0.0424535	-0.195994	0.664583	0.00385131	-0.245677	-0.274104	-0.227731	0.17294	-0.29099	-0.568556	0.581786	0.159707	-0.106858	0.0111781	-0.0613925	-0.341096	-0.272681	0.525849	-0.335154	-0.16118	0.0332048	0.390395	0.186318	-0.596424	0.0889653	-0.52424	0.44418	0.427079
Glycine	-0.507009	-0.135017	0.762988	-0.103845	-0.031347	-0.43365	0.749858	0.487195	0.411504	-0.624714	0.209242	0.0112888	-0.378126	0.467587	0.48488	1	0.15786	-0.248517	0.678077	0.208063	-0.595811	-0.788216	-0.628977	0.0161284	-0.295381	-0.531632	0.333636	0.617352	-0.00429679	0.520789	-0.325068	-0.237436	-0.580344	0.237464	-0.407322	-0.0908791	-0.197341	0.186709	0.721161	-0.510235	0.127786	-0.449652	0.378672	0.419536
Histidine	-0.194038	0.154485	0.279015	0.0261703	0.228271	0.157932	-0.301493	-0.36201	-0.0462587	0.173124	-0.247965	0.206219	0.667868	-0.0891722	-0.0424535	0.15786	1	-0.322045	0.106671	-0.245943	0.0979524	0.24256	-0.0145127	0.288978	-0.187099	0.194697	0.135221	0.124265	-0.281879	0.0124987	0.0559677	0.407711	-0.0669714	-0.0474724	-0.175898	-0.094007	0.540005	0.0810721	0.27217	-0.336541	-0.604016	0.25163	-0.50258	-0.3147
Hypoxanthine	-0.115328	-0.498024	-0.198998	0.0379912	-0.160193	-0.188602	-0.278125	-0.148232	0.564576	-0.125824	0.122692	-0.883053	-0.0445857	0.289202	-0.195994	-0.248517	-0.322045	1	-0.345046	0.62134	0.424977	0.000447514	0.383791	-0.928351	-0.0395049	-0.0517915	-0.631699	0.197677	0.614483	-0.753665	-0.0662407	-0.0646658	-0.0725262	-0.320979	-0.0186953	0.358244	-0.634429	-0.717301	-0.168923	0.712314	0.655274	0.0782043	-0.0534391	-0.015298
IMP	0.0593869	-0.0628478	0.666536	-0.0706895	-0.372964	-0.403734	0.37643	0.266554	0.199396	-0.392118	0.180558	0.0772835	-0.28136	0.120053	0.664583	0.678077	0.106671	-0.345046	1	0.251203	-0.647852	-0.52651	-0.346821	0.236003	-0.537478	-0.647017	0.603885	0.324894	0.246365	0.327361	-0.0692738	0.0615728	-0.314052	0.591873	-0.478371	-0.223804	0.150508	0.155841	0.630601	-0.601081	0.0587222	-0.482222	0.612992	0.142873
Inosine	-0.395912	-0.682465	0.302436	-0.360664	-0.539501	-0.267691	0.0927669	0.00544244	0.842402	-0.137013	0.230854	-0.800142	-0.450406	0.455875	0.00385131	0.208063	-0.245943	0.62134	0.251203	1	-0.159407	-0.270262	0.0259423	-0.678607	-0.614566	-0.267486	-0.16653	0.631294	0.735005	-0.356983	-0.0442801	0.164347	-0.579274	0.142439	-0.0946847	-0.0491624	-0.394797	-0.564134	0.479111	0.4353	0.622965	-0.510667	0.323467	-0.112395
Isoleucine	0.145827	0.0520655	-0.714309	0.172669	0.412853	0.147771	-0.379556	-0.295938	-0.284089	0.253343	-0.433521	-0.221524	0.62439	-0.219053	-0.245677	-0.595811	0.0979524	0.424977	-0.647852	-0.159407	1	0.657593	0.741445	-0.231292	0.296515	0.533458	-0.511443	-0.423386	-0.0950769	-0.661732	0.339529	-0.0388448	0.228661	-0.615453	0.266096	0.462001	-0.0539717	-0.185916	-0.720935	0.326511	-0.13961	0.577232	-0.386683	-0.0802931
Lactate	0.379906	0.212627	-0.585139	-0.0571805	0.359847	0.207908	-0.656777	-0.421483	-0.434331	0.462374	-0.271135	0.157508	0.709085	-0.452944	-0.274104	-0.788216	0.24256	0.000447514	-0.52651	-0.270262	0.657593	1	0.504759	0.142809	0.0510498	0.547079	-0.210995	-0.510978	-0.275915	-0.487154	0.16951	0.242525	0.432125	-0.235692	0.475967	0.00250784	0.395752	-0.0732293	-0.508473	0.171242	-0.323581	0.323544	-0.486943	-0.361531
Leucine	0.334153	-0.161898	-0.482045	0.128737	-0.0276555	0.279834	-0.43691	-0.211672	-0.165453	0.519768	-0.526002	-0.338236	0.381472	-0.0428428	-0.227731	-0.628977	-0.0145127	0.383791	-0.346821	0.0259423	0.741445	0.504759	1	-0.153774	0.126117	0.183068	-0.32562	-0.235984	0.228378	-0.580172	0.503174	-0.0290219	0.209541	-0.41413	-0.168884	0.353009	0.0393502	-0.367595	-0.505453	0.207219	-0.260811	0.542634	-0.0116849	-0.0511681
Malate	0.268533	0.555326	-0.0726408	0.0285255	0.159678	0.255139	0.116112	0.0495244	-0.681768	0.305351	-0.221916	0.90717	0.12486	-0.490161	0.17294	0.0161284	0.288978	-0.928351	0.236003	-0.678607	-0.231292	0.142809	-0.153774	1	0.0540921	0.222818	0.551718	-0.364043	-0.586397	0.626488	0.327755	0.184255	0.144781	0.240219	-0.00536618	-0.261641	0.666069	0.789243	-0.0864862	-0.598137	-0.752645	0.0265475	-0.0730561	-0.16228
Methionine	0.152005	0.385357	-0.446424	0.48237	0.312399	0.328049	-0.00730246	-0.000665111	-0.592217	0.0854431	0.027872	0.219685	0.102036	-0.258913	-0.29099	-0.295381	-0.187099	-0.0395049	-0.537478	-0.614566	0.296515	0.0510498	0.126117	0.0540921	1	0.243548	-0.168409	-0.505587	-0.482994	0.0500291	0.0950559	-0.416199	0.396693	-0.355656	0.226201	0.449841	0.0627938	0.0745811	-0.631298	0.00365498	-0.190671	0.673348	-0.0763567	0.23564
Dimethylglycine	-0.0932651	0.341507	-0.740304	-0.0695	0.189157	0.544364	-0.288662	-0.538581	-0.398865	0.512863	-0.223435	0.241443	0.285795	-0.537967	-0.568556	-0.531632	0.194697	-0.0517915	-0.647017	-0.267486	0.533458	0.547079	0.183068	0.222818	0.243548	1	-0.265767	-0.505263	-0.298573	-0.126781	0.515257	0.52755	0.0936166	-0.3463	0.666923	0.110823	0.318296	0.28003	-0.575992	0.463515	-0.299325	0.347035	-0.644077	-0.655614
NAD	-0.0835075	-0.160079	0.401856	0.435035	-0.390809	0.118501	0.150606	-0.119377	-0.314193	0.150811	-0.238573	0.32884	-0.0490234	-0.325674	0.581786	0.333636	0.135221	-0.631699	0.603885	-0.16653	-0.511443	-0.210995	-0.32562	0.551718	-0.168409	-0.265767	1	0.0305636	-0.166112	0.294371	0.214017	0.0627831	-0.21081	0.872372	-0.0476155	-0.649573	0.623066	0.598006	0.291182	-0.527019	-0.237485	-0.456285	0.459793	0.100014
Niacinamide	-0.687556	-0.660241	0.739984	-0.256673	-0.192196	-0.322063	0.35977	0.370767	0.832826	-0.191865	0.124941	-0.463978	-0.36138	0.714485	0.159707	0.617352	0.124265	0.197677	0.324894	0.631294	-0.423386	-0.510978	-0.235984	-0.364043	-0.505587	-0.505263	0.0305636	1	0.255507	0.126739	-0.27865	-0.185327	-0.736845	0.104625	-0.514862	-0.176838	-0.310699	-0.294519	0.803616	-0.0856331	0.155758	-0.51802	0.183435	0.260787
Acetylcarnitine	0.0392701	-0.521534	0.203266	-0.164258	-0.723732	0.031719	-0.182385	-0.2356	0.625093	-0.00846938	-0.0538321	-0.725083	-0.33107	0.392901	-0.106858	-0.00429679	-0.281879	0.614483	0.246365	0.735005	-0.0950769	-0.275915	0.228378	-0.586397	-0.482994	-0.298573	-0.166112	0.255507	1	-0.376081	-0.0028501	0.298055	-0.0460463	0.163987	-0.225824	-0.120903	-0.41994	-0.560436	0.267189	0.515375	0.612912	-0.183435	0.327599	-0.140543
Phosphocholine	-0.0941284	0.416864	0.358019	-0.31437	0.0913902	0.0601912	0.63288	0.503449	-0.132835	-0.147666	0.160625	0.680934	-0.475574	0.173529	0.0111781	0.520789	0.0124987	-0.753665	0.327361	-0.356983	-0.661732	-0.487154	-0.580172	0.626488	0.0500291	-0.126781	0.294371	0.126739	-0.376081	1	-0.165314	-0.10777	-0.0944789	0.0821218	-0.185709	-0.164244	0.0853313	0.509837	0.373812	-0.513183	-0.340041	-0.154873	0.13273	0.17285
Phosphoethanolamine	-0.0199919	-0.0224977	-0.508063	0.291415	-0.321396	0.482121	-0.137244	-0.395029	-0.373477	0.655877	-0.412472	0.0289954	0.0453626	-0.548227	-0.0613925	-0.325068	0.0559677	-0.0662407	-0.0692738	-0.0442801	0.339529	0.16951	0.503174	0.327755	0.0950559	0.515257	0.214017	-0.27865	-0.0028501	-0.165314	1	0.386822	-0.241879	0.0464584	0.060325	0.12293	0.476085	0.338218	-0.455316	0.132001	-0.424057	0.199902	0.00979219	-0.46625
Phenylalanine	0.023801	0.128445	-0.140663	-0.216776	-0.419922	0.41919	-0.48423	-0.728973	0.0404757	0.421455	-0.0564563	0.0522966	0.132707	-0.396818	-0.341096	-0.237436	0.407711	-0.0646658	0.0615728	0.164347	-0.0388448	0.242525	-0.0290219	0.184255	-0.416199	0.52755	0.0627831	-0.185327	0.298055	-0.10777	0.386822	1	0.0259891	0.213952	0.266917	-0.271912	0.432443	0.0769898	0.0547338	0.376581	-0.0999324	-0.0208826	-0.404165	-0.930486
Succinate	0.805203	0.525696	-0.353979	0.117931	0.203656	0.234101	-0.533082	-0.23179	-0.511254	0.0792222	-0.0710009	0.325127	0.390685	-0.250352	-0.272681	-0.580344	-0.0669714	-0.0725262	-0.314052	-0.579274	0.228661	0.432125	0.209541	0.144781	0.396693	0.0936166	-0.21081	-0.736845	-0.0460463	-0.0944789	-0.241879	0.0259891	1	-0.162751	0.167497	0.0434812	0.043808	-0.0966649	-0.478825	0.0675068	-0.0522906	0.55477	-0.233722	-0.0360644
Taurine	-0.0494841	-0.334952	0.431436	0.353626	-0.6046	0.0131589	-0.0427444	-0.245801	-0.0295186	0.0712534	-0.0183247	0.0629288	-0.182803	-0.27776	0.525849	0.237464	-0.0474724	-0.320979	0.591873	0.142439	-0.615453	-0.235692	-0.41413	0.240219	-0.355656	-0.3463	0.872372	0.104625	0.163987	0.0821218	0.0464584	0.213952	-0.162751	1	0.0322793	-0.754565	0.418328	0.355566	0.372849	-0.194134	0.157531	-0.652106	0.435921	-0.053218
Threonine	-0.0537416	0.198788	-0.532331	-0.0451321	0.0819416	0.282423	-0.146894	-0.437695	-0.3496	0.140713	0.0557142	0.130879	0.0970587	-0.466198	-0.335154	-0.407322	-0.175898	-0.0186953	-0.478371	-0.0946847	0.266096	0.475967	-0.168884	-0.00536618	0.226201	0.666923	-0.0476155	-0.514862	-0.225824	-0.185709	0.060325	0.266917	0.167497	0.0322793	1	-0.140817	0.206617	0.16638	-0.407464	0.439287	0.219121	-0.022408	-0.225706	-0.335755
Tyrosine	0.197661	0.40137	-0.412386	-0.0955457	0.425986	-0.270169	0.138226	0.307925	-0.0598632	-0.300315	0.35537	-0.122422	0.0376424	0.0215655	-0.16118	-0.0908791	-0.094007	0.358244	-0.223804	-0.0491624	0.462001	0.00250784	0.353009	-0.261641	0.449841	0.110823	-0.649573	-0.176838	-0.120903	-0.164244	0.12293	-0.271912	0.0434812	-0.754565	-0.140817	1	-0.305082	-0.340696	-0.423993	0.00516635	-0.0255291	0.601371	-0.0757749	0.0598009
UDPNAcetylglucosamine	0.0983676	0.233747	-0.0472418	0.269251	-0.129901	0.45446	-0.32792	-0.489295	-0.587131	0.555711	-0.237738	0.471861	0.407728	-0.637409	0.0332048	-0.197341	0.540005	-0.634429	0.150508	-0.394797	-0.0539717	0.395752	0.0393502	0.666069	0.0627938	0.318296	0.623066	-0.310699	-0.41994	0.0853313	0.476085	0.432443	0.043808	0.418328	0.206617	-0.305082	1	0.408883	-0.0597707	-0.363428	-0.67314	0.124314	-0.0821788	-0.426299
UDPglucose	-0.0543751	0.322577	-0.143649	0.2841	0.157378	0.11327	0.303983	0.0338892	-0.577957	0.108241	-0.237489	0.736866	0.00259636	-0.545075	0.390395	0.186709	0.0810721	-0.717301	0.155841	-0.564134	-0.185916	-0.0732293	-0.367595	0.789243	0.0745811	0.28003	0.598006	-0.294519	-0.560436	0.509837	0.338218	0.0769898	-0.0966649	0.355566	0.16638	-0.340696	0.408883	1	-0.180639	-0.384329	-0.414361	-0.249635	-0.0753809	-0.0462321
UMP	-0.443848	-0.374223	0.936887	-0.391253	-0.303276	-0.249931	0.330043	0.253475	0.675191	-0.284066	0.192935	-0.162128	-0.331652	0.621807	0.186318	0.721161	0.27217	-0.168923	0.630601	0.479111	-0.720935	-0.508473	-0.505453	-0.0864862	-0.631298	-0.575992	0.291182	0.803616	0.267189	0.373812	-0.455316	0.0547338	-0.478825	0.372849	-0.407464	-0.423993	-0.0597707	-0.180639	1	-0.301394	0.124703	-0.557935	0.277186	0.150794
Uracil	-0.154583	-0.313663	-0.449286	-0.0823354	-0.325835	0.329593	-0.409019	-0.501551	0.327244	0.289265	-0.000823712	-0.556681	-0.14968	-0.00596849	-0.596424	-0.510235	-0.336541	0.712314	-0.601081	0.4353	0.326511	0.171242	0.207219	-0.598137	0.00365498	0.463515	-0.527019	-0.0856331	0.515375	-0.513183	0.132001	0.376581	0.0675068	-0.194134	0.439287	0.00516635	-0.363428	-0.384329	-0.301394	1	0.525028	0.0438554	-0.324968	-0.453701
Uridine	-0.0854222	-0.373828	0.0909237	-0.081652	-0.307949	-0.382436	0.102383	0.0354907	0.536315	-0.526956	0.40016	-0.608677	-0.431622	0.284481	0.0889653	0.127786	-0.604016	0.655274	0.0587222	0.622965	-0.13961	-0.323581	-0.260811	-0.752645	-0.190671	-0.299325	-0.237485	0.155758	0.612912	-0.340041	-0.424057	-0.0999324	-0.0522906	0.157531	0.219121	-0.0255291	-0.67314	-0.414361	0.124703	0.525028	1	-0.409685	0.302565	0.150208
Valine	0.371999	0.479825	-0.447811	0.171911	0.302655	0.430662	-0.347659	-0.22987	-0.4442	0.246168	-0.199861	0.0977832	0.458499	-0.124697	-0.52424	-0.449652	0.25163	0.0782043	-0.482222	-0.510667	0.577232	0.323544	0.542634	0.0265475	0.673348	0.347035	-0.456285	-0.51802	-0.183435	-0.154873	0.199902	-0.0208826	0.55477	-0.652106	-0.022408	0.601371	0.124314	-0.249635	-0.557935	0.0438554	-0.409685	1	-0.317774	-0.0800489
Myo-inositol	0.0593763	-0.312346	0.36867	0.0955765	-0.489455	-0.179064	0.49919	0.363899	0.0744241	-0.239566	0.0323764	-0.222652	-0.529267	0.25794	0.44418	0.378672	-0.50258	-0.0534391	0.612992	0.323467	-0.386683	-0.486943	-0.0116849	-0.0730561	-0.0763567	-0.644077	0.459793	0.183435	0.327599	0.13273	0.00979219	-0.404165	-0.233722	0.435921	-0.225706	-0.0757749	-0.0821788	-0.0753809	0.277186	-0.324968	0.302565	-0.317774	1	0.526331
sn-Glycero-3-phosphocholine	-0.0695311	-0.223424	0.366183	0.206068	0.275471	-0.378856	0.54081	0.670059	0.0397744	-0.474957	-0.105479	-0.0809451	-0.130995	0.529033	0.427079	0.419536	-0.3147	-0.015298	0.142873	-0.112395	-0.0802931	-0.361531	-0.0511681	-0.16228	0.23564	-0.655614	0.100014	0.260787	-0.140543	0.17285	-0.46625	-0.930486	-0.0360644	-0.053218	-0.335755	0.0598009	-0.426299	-0.0462321	0.150794	-0.453701	0.150208	-0.0800489	0.526331	1

## Sheet: PKD_Corr_p-values
	3-Hydroxybutyrate	3-Hydroxyisobutyrate	AMP	Adenosine	Alanine	Asparagine	Aspartate	Betaine	Choline	Citrate	Creatine	Fumarate	Glucose	Glutamate	Glutamine	Glycine	Histidine	Hypoxanthine	IMP	Inosine	Isoleucine	Lactate	Leucine	Malate	Methionine	Dimethylglycine	NAD	Niacinamide	Acetylcarnitine	Phosphocholine	Phosphoethanolamine	Phenylalanine	Succinate	Taurine	Threonine	Tyrosine	UDPNAcetylglucosamine	UDPglucose	UMP	Uracil	Uridine	Valine	Myo-inositol	sn-Glycero-3-phosphocholine
3-Hydroxybutyrate	0	0.0644258	0.246959	0.983761	0.738206	0.8387	0.20689	0.999946	0.0990702	0.994942	0.803812	0.279369	0.457687	0.258221	0.855899	0.0924983	0.545659	0.721158	0.854538	0.202665	0.651111	0.223182	0.288434	0.39871	0.637213	0.773122	0.796392	0.0134747	0.903557	0.771071	0.950827	0.941471	0.00157651	0.878619	0.868253	0.538033	0.761019	0.866712	0.148345	0.631443	0.791813	0.233759	0.854563	0.829986
3-Hydroxyisobutyrate	0.0644258	0	0.227893	0.54025	0.0894108	0.989184	0.927565	0.743192	0.0332932	0.591298	0.343053	0.00351218	0.562483	0.165439	0.630028	0.675675	0.631662	0.099401	0.846147	0.0144689	0.872332	0.507025	0.615178	0.060876	0.21606	0.277288	0.619209	0.0194535	0.0820356	0.177617	0.944672	0.690755	0.079193	0.287211	0.535671	0.195943	0.464663	0.306483	0.230754	0.320799	0.231286	0.11442	0.322944	0.485157
AMP	0.246959	0.227893	0	0.728544	0.406578	0.414912	0.318285	0.380329	0.0664687	0.271928	0.725089	0.66537	0.470743	0.0361348	0.292608	0.00389382	0.379822	0.535231	0.0179309	0.33934	0.00905612	0.0456471	0.112512	0.822487	0.145725	0.00589855	0.195351	0.00593147	0.526326	0.253178	0.0917108	0.662807	0.25896	0.161395	0.074801	0.182799	0.884086	0.656036	7.08909e-06	0.142848	0.778691	0.144326	0.238301	0.241726
Adenosine	0.983761	0.54025	0.728544	0	0.741094	0.567037	0.436165	0.285532	0.168722	0.608928	0.311008	0.861003	0.310515	0.154412	0.238602	0.748082	0.935655	0.906686	0.827191	0.249433	0.591517	0.859894	0.690083	0.929877	0.112235	0.830062	0.15754	0.420642	0.609965	0.31965	0.35809	0.498571	0.715094	0.259468	0.889234	0.767707	0.397403	0.37083	0.208514	0.799198	0.800835	0.59317	0.767633	0.520517
Alanine	0.738206	0.0894108	0.406578	0.741094	0	0.212223	0.702165	0.192524	0.34399	0.277364	0.738073	0.165321	0.119823	0.884541	0.84711	0.922958	0.475483	0.618957	0.232452	0.0702464	0.182254	0.250587	0.932011	0.620099	0.322858	0.556002	0.209076	0.549553	0.00779362	0.77758	0.308359	0.174132	0.525518	0.0372962	0.800141	0.167349	0.687405	0.62521	0.337934	0.301341	0.330165	0.338974	0.106298	0.386157
Asparagine	0.8387	0.989184	0.414912	0.567037	0.212223	0	0.273478	0.0270277	0.268345	0.00132122	0.0615864	0.759132	0.796975	0.526661	0.0198672	0.159017	0.623979	0.557182	0.193075	0.400248	0.646727	0.516716	0.378367	0.42352	0.297875	0.0672679	0.713769	0.307299	0.922046	0.852586	0.112447	0.174963	0.463966	0.967624	0.373782	0.395733	0.137742	0.725963	0.433366	0.29547	0.219858	0.162233	0.577638	0.224569
Aspartate	0.20689	0.927565	0.318285	0.436165	0.702165	0.273478	0	0.00593518	0.648277	0.0845481	0.569057	0.630239	0.0329773	0.199912	0.321633	0.00497736	0.340924	0.381407	0.227795	0.774306	0.223643	0.0203306	0.155553	0.71933	0.98203	0.362858	0.64035	0.250695	0.570483	0.0271877	0.67059	0.110656	0.074315	0.895065	0.648703	0.668353	0.298076	0.336752	0.294772	0.186757	0.751531	0.268156	0.0984869	0.0694353
Betaine	0.999946	0.743192	0.380329	0.285532	0.192524	0.0270277	0.00593518	0	0.571047	0.054143	0.258641	0.583292	0.144281	0.106965	0.259505	0.108168	0.247541	0.645688	0.40233	0.986607	0.350331	0.172369	0.508979	0.878521	0.998363	0.0708197	0.711732	0.235434	0.461025	0.0951938	0.203765	0.00715109	0.468516	0.441254	0.154728	0.330205	0.10643	0.916728	0.426654	0.0966515	0.912806	0.472311	0.244899	0.0171178
Choline	0.0990702	0.0332932	0.0664687	0.168722	0.34399	0.268345	0.648277	0.571047	0	0.346182	0.403759	0.0116378	0.203806	0.00694825	0.869716	0.18383	0.886484	0.0558208	0.534398	0.000583955	0.370849	0.158289	0.607331	0.0146093	0.0424711	0.199011	0.319938	0.000771064	0.0297447	0.68067	0.23176	0.900609	0.0893526	0.927441	0.265313	0.853382	0.0447369	0.0490376	0.0159822	0.299132	0.0722458	0.147985	0.818193	0.902324
Citrate	0.994942	0.591298	0.271928	0.608928	0.277364	0.00132122	0.0845481	0.054143	0.346182	0	0.050048	0.880011	0.537706	0.300199	0.125459	0.0298735	0.590527	0.696799	0.20742	0.671117	0.426904	0.130161	0.0832627	0.334472	0.791763	0.0881792	0.63989	0.550252	0.979159	0.646964	0.0205631	0.172401	0.806662	0.825832	0.662695	0.342907	0.0606593	0.737744	0.370889	0.36181	0.0783456	0.440551	0.453291	0.118677
Creatine	0.803812	0.343053	0.725089	0.311008	0.738073	0.0615864	0.569057	0.258641	0.403759	0.050048	0	0.938936	0.186721	0.995591	0.892807	0.513968	0.437113	0.704042	0.574415	0.470364	0.159155	0.393978	0.0789865	0.488186	0.93148	0.485136	0.455221	0.698838	0.868033	0.617997	0.182698	0.861653	0.82644	0.954924	0.863457	0.256961	0.456848	0.457333	0.547989	0.997973	0.197422	0.533426	0.920435	0.744235
Fumarate	0.279369	0.00351218	0.66537	0.861003	0.165321	0.759132	0.630239	0.583292	0.0116378	0.880011	0.938936	0	0.683056	0.134968	0.76612	0.972224	0.520204	0.000141127	0.811317	0.001776	0.488975	0.624922	0.282214	4.63742e-05	0.492682	0.449651	0.296641	0.128659	0.00762406	0.0147783	0.928724	0.87177	0.302454	0.845951	0.685159	0.704667	0.121439	0.00625959	0.614669	0.0601162	0.0356954	0.762403	0.486708	0.802529
Glucose	0.457687	0.562483	0.470743	0.310515	0.119823	0.796975	0.0329773	0.144281	0.203806	0.537706	0.186721	0.683056	0	0.263941	0.915756	0.225536	0.0176201	0.890568	0.375662	0.141732	0.029984	0.00981875	0.221121	0.699025	0.75235	0.367856	0.879742	0.248426	0.293181	0.118132	0.888671	0.680965	0.209233	0.569585	0.764119	0.907539	0.188288	0.993611	0.292281	0.64243	0.161195	0.133837	0.0768077	0.684892
Glutamate	0.258221	0.165439	0.0361348	0.154412	0.884541	0.526661	0.199912	0.106965	0.00694825	0.300199	0.995591	0.134968	0.263941	0	0.663047	0.125319	0.782863	0.36192	0.710161	0.136366	0.493959	0.139226	0.894824	0.105718	0.416455	0.0712045	0.301595	0.00903123	0.206433	0.589644	0.0649649	0.201539	0.432567	0.38206	0.126597	0.946961	0.0257758	0.0668399	0.0308741	0.985313	0.37016	0.699401	0.41827	0.0769626
Glutamine	0.855899	0.630028	0.292608	0.238602	0.84711	0.0198672	0.321633	0.259505	0.869716	0.125459	0.892807	0.76612	0.915756	0.663047	0	0.110107	0.895775	0.541536	0.0183936	0.990522	0.441492	0.388614	0.476557	0.590927	0.358823	0.0537386	0.0472087	0.620033	0.740992	0.972496	0.849674	0.277904	0.391181	0.0790897	0.286902	0.616768	0.918405	0.209601	0.562054	0.0406594	0.783356	0.0801795	0.148006	0.166144
Glycine	0.0924983	0.675675	0.00389382	0.748082	0.922958	0.159017	0.00497736	0.108168	0.18383	0.0298735	0.513968	0.972224	0.225536	0.125319	0.110107	0	0.624138	0.436059	0.0153685	0.516396	0.0409197	0.0023224	0.0284488	0.960323	0.351281	0.0752556	0.289226	0.0324539	0.989426	0.0825518	0.302547	0.457437	0.0478919	0.457382	0.188772	0.778797	0.538706	0.561219	0.00812409	0.0901012	0.692273	0.142484	0.224813	0.174569
Histidine	0.545659	0.631662	0.379822	0.935655	0.475483	0.623979	0.340924	0.247541	0.886484	0.590527	0.437113	0.520204	0.0176201	0.782863	0.895775	0.624138	0	0.307327	0.741433	0.440982	0.762003	0.447491	0.964295	0.362309	0.560385	0.544269	0.675209	0.700401	0.374744	0.969248	0.862841	0.188308	0.836169	0.883524	0.584493	0.771359	0.0699331	0.802225	0.392103	0.284788	0.0375295	0.430144	0.0958591	0.319116
Hypoxanthine	0.721158	0.099401	0.535231	0.906686	0.618957	0.557182	0.381407	0.645688	0.0558208	0.696799	0.704042	0.000141127	0.890568	0.36192	0.541536	0.436059	0.307327	0	0.272014	0.0310373	0.168465	0.998899	0.218091	1.3174e-05	0.902983	0.872999	0.0275649	0.538	0.0335019	0.00464237	0.837936	0.841746	0.822763	0.309023	0.954013	0.252857	0.0266988	0.0086398	0.599706	0.00934195	0.0207202	0.809105	0.868989	0.962364
IMP	0.854538	0.846147	0.0179309	0.827191	0.232452	0.193075	0.227795	0.40233	0.534398	0.20742	0.574415	0.811317	0.375662	0.710161	0.0183936	0.0153685	0.741433	0.272014	0	0.430951	0.0227233	0.0786451	0.269391	0.460237	0.0715115	0.0229572	0.0375822	0.302821	0.440173	0.298949	0.830608	0.849237	0.320167	0.0426217	0.115681	0.484397	0.64057	0.628635	0.027919	0.0387182	0.856151	0.112361	0.0340556	0.657794
Inosine	0.202665	0.0144689	0.33934	0.249433	0.0702464	0.400248	0.774306	0.986607	0.000583955	0.671117	0.470364	0.001776	0.141732	0.136366	0.990522	0.516396	0.440982	0.0310373	0.430951	0	0.620701	0.395563	0.936215	0.0152577	0.0334709	0.400623	0.604961	0.0276953	0.00646185	0.254653	0.891314	0.609769	0.0484032	0.658777	0.76975	0.879403	0.204056	0.0560554	0.115038	0.157258	0.0304726	0.0897836	0.305073	0.72801
Isoleucine	0.651111	0.872332	0.00905612	0.591517	0.182254	0.646727	0.223643	0.350331	0.370849	0.426904	0.159155	0.488975	0.029984	0.493959	0.441492	0.0409197	0.762003	0.168465	0.0227233	0.620701	0	0.0201216	0.00578232	0.469499	0.349347	0.0740719	0.0892139	0.170236	0.768819	0.0190846	0.280262	0.904598	0.474709	0.0331448	0.403169	0.130511	0.867694	0.562914	0.00815366	0.300281	0.665202	0.0493896	0.214348	0.804092
Lactate	0.223182	0.507025	0.0456471	0.859894	0.250587	0.516716	0.0203306	0.172369	0.158289	0.130161	0.393978	0.624922	0.00981875	0.139226	0.388614	0.0023224	0.447491	0.998899	0.0786451	0.395563	0.0201216	0	0.0941961	0.65794	0.874805	0.0656432	0.510367	0.0895551	0.38536	0.108203	0.59842	0.447558	0.160653	0.460847	0.117785	0.993828	0.202865	0.82107	0.0914054	0.594631	0.304894	0.304952	0.108378	0.248214
Leucine	0.288434	0.615178	0.112512	0.690083	0.932011	0.378367	0.155553	0.508979	0.607331	0.0832627	0.0789865	0.282214	0.221121	0.894824	0.476557	0.0284488	0.964295	0.218091	0.269391	0.936215	0.00578232	0.0941961	0	0.633251	0.696122	0.569014	0.301678	0.460274	0.47527	0.047974	0.0954044	0.928659	0.513353	0.18077	0.599793	0.260358	0.903361	0.239778	0.09367	0.518138	0.412923	0.068317	0.971249	0.874517
Malate	0.39871	0.060876	0.822487	0.929877	0.620099	0.42352	0.71933	0.878521	0.0146093	0.334472	0.488186	4.63742e-05	0.699025	0.105718	0.590927	0.960323	0.362309	1.3174e-05	0.460237	0.0152577	0.469499	0.65794	0.633251	0	0.867401	0.486373	0.0629308	0.244698	0.0450711	0.0292745	0.298333	0.566469	0.653475	0.452022	0.986795	0.411383	0.0180406	0.00227085	0.789271	0.0399375	0.00473042	0.93473	0.821487	0.614333
Methionine	0.637213	0.21606	0.145725	0.112235	0.322858	0.297875	0.98203	0.998363	0.0424711	0.791763	0.93148	0.492682	0.75235	0.416455	0.358823	0.351281	0.560385	0.902983	0.0715115	0.0334709	0.349347	0.874805	0.696122	0.867401	0	0.445585	0.600834	0.0935692	0.111704	0.877291	0.768869	0.178381	0.201695	0.25655	0.479605	0.142294	0.846278	0.817815	0.027694	0.991005	0.552784	0.0163834	0.813544	0.460949
Dimethylglycine	0.773122	0.277288	0.00589855	0.830062	0.556002	0.0672679	0.362858	0.0708197	0.199011	0.0881792	0.485136	0.449651	0.367856	0.0712045	0.0537386	0.0752556	0.544269	0.872999	0.0229572	0.400623	0.0740719	0.0656432	0.569014	0.486373	0.445585	0	0.403774	0.0938141	0.345851	0.69459	0.0864528	0.0779483	0.772286	0.270158	0.0178402	0.731689	0.313314	0.378018	0.0499955	0.129091	0.344579	0.269075	0.0237946	0.0206315
NAD	0.796392	0.619209	0.195351	0.15754	0.209076	0.713769	0.64035	0.711732	0.319938	0.63989	0.455221	0.296641	0.879742	0.301595	0.0472087	0.289226	0.675209	0.0275649	0.0375822	0.604961	0.0892139	0.510367	0.301678	0.0629308	0.600834	0.403774	0	0.924879	0.60588	0.353009	0.504186	0.846304	0.510747	0.000214432	0.883175	0.0222468	0.0304381	0.0399922	0.358491	0.0783032	0.457342	0.135969	0.132602	0.757125
Niacinamide	0.0134747	0.0194535	0.00593147	0.420642	0.549553	0.307299	0.250695	0.235434	0.000771064	0.550252	0.698838	0.128659	0.248426	0.00903123	0.620033	0.0324539	0.700401	0.538	0.302821	0.0276953	0.170236	0.0895551	0.460274	0.244698	0.0935692	0.0938141	0.924879	0	0.42283	0.694688	0.380473	0.564172	0.00626181	0.746247	0.0867366	0.582455	0.325639	0.352755	0.00163712	0.791309	0.628822	0.0844891	0.568226	0.412967
Acetylcarnitine	0.903557	0.0820356	0.526326	0.609965	0.00779362	0.922046	0.570483	0.461025	0.0297447	0.979159	0.868033	0.00762406	0.293181	0.206433	0.740992	0.989426	0.374744	0.0335019	0.440173	0.00646185	0.768819	0.38536	0.47527	0.0450711	0.111704	0.345851	0.60588	0.42283	0	0.228261	0.992986	0.346729	0.887003	0.610562	0.480356	0.70819	0.174112	0.0580457	0.401167	0.0863685	0.0340855	0.568227	0.298577	0.66308
Phosphocholine	0.771071	0.177617	0.253178	0.31965	0.77758	0.852586	0.0271877	0.0951938	0.68067	0.646964	0.617997	0.0147783	0.118132	0.589644	0.972496	0.0825518	0.969248	0.00464237	0.298949	0.254653	0.0190846	0.108203	0.047974	0.0292745	0.877291	0.69459	0.353009	0.694688	0.228261	0	0.607636	0.738849	0.770238	0.79971	0.563357	0.609996	0.79203	0.0903949	0.231307	0.087947	0.27949	0.630796	0.680912	0.591122
Phosphoethanolamine	0.950827	0.944672	0.0917108	0.35809	0.308359	0.112447	0.67059	0.203765	0.23176	0.0205631	0.182698	0.928724	0.888671	0.0649649	0.849674	0.302547	0.862841	0.837936	0.830608	0.891314	0.280262	0.59842	0.0954044	0.298333	0.768869	0.0864528	0.504186	0.380473	0.992986	0.607636	0	0.21417	0.448806	0.885997	0.852262	0.703491	0.117682	0.282242	0.136908	0.682584	0.169488	0.533341	0.975905	0.126549
Phenylalanine	0.941471	0.690755	0.662807	0.498571	0.174132	0.174963	0.110656	0.00715109	0.900609	0.172401	0.861653	0.87177	0.680965	0.201539	0.277904	0.457437	0.188308	0.841746	0.849237	0.609769	0.904598	0.447558	0.928659	0.566469	0.178381	0.0779483	0.846304	0.564172	0.346729	0.738849	0.21417	0	0.9361	0.504318	0.401665	0.392571	0.160311	0.812022	0.86584	0.227593	0.757318	0.948639	0.192554	1.13666e-05
Succinate	0.00157651	0.079193	0.25896	0.715094	0.525518	0.463966	0.074315	0.468516	0.0893526	0.806662	0.82644	0.302454	0.209233	0.432567	0.391181	0.0478919	0.836169	0.822763	0.320167	0.0484032	0.474709	0.160653	0.513353	0.653475	0.201695	0.772286	0.510747	0.00626181	0.887003	0.770238	0.448806	0.9361	0	0.613293	0.602836	0.893265	0.892467	0.765053	0.115286	0.834875	0.871784	0.0611891	0.46471	0.911402
Taurine	0.878619	0.287211	0.161395	0.259468	0.0372962	0.967624	0.895065	0.441254	0.927441	0.825832	0.954924	0.845951	0.569585	0.38206	0.0790897	0.457382	0.883524	0.309023	0.0426217	0.658777	0.0331448	0.460847	0.18077	0.452022	0.25655	0.270158	0.000214432	0.746247	0.610562	0.79971	0.885997	0.504318	0.613293	0	0.920673	0.0045657	0.175943	0.256678	0.232608	0.545456	0.624871	0.0215586	0.156599	0.869527
Threonine	0.868253	0.535671	0.074801	0.889234	0.800141	0.373782	0.648703	0.154728	0.265313	0.662695	0.863457	0.685159	0.764119	0.126597	0.286902	0.188772	0.584493	0.954013	0.115681	0.76975	0.403169	0.117785	0.599793	0.986795	0.479605	0.0178402	0.883175	0.0867366	0.480356	0.563357	0.852262	0.401665	0.602836	0.920673	0	0.662457	0.519382	0.605291	0.188602	0.15306	0.49382	0.944892	0.480592	0.285984
Tyrosine	0.538033	0.195943	0.182799	0.767707	0.167349	0.395733	0.668353	0.330205	0.853382	0.342907	0.256961	0.704667	0.907539	0.946961	0.616768	0.778797	0.771359	0.252857	0.484397	0.879403	0.130511	0.993828	0.260358	0.411383	0.142294	0.731689	0.0222468	0.582455	0.70819	0.609996	0.703491	0.392571	0.893265	0.0045657	0.662457	0	0.334921	0.278504	0.169559	0.987286	0.937229	0.0385997	0.814943	0.853533
UDPNAcetylglucosamine	0.761019	0.464663	0.884086	0.397403	0.687405	0.137742	0.298076	0.10643	0.0447369	0.0606593	0.456848	0.121439	0.188288	0.0257758	0.918405	0.538706	0.0699331	0.0266988	0.64057	0.204056	0.867694	0.202865	0.903361	0.0180406	0.846278	0.313314	0.0304381	0.325639	0.174112	0.79203	0.117682	0.160311	0.892467	0.175943	0.519382	0.334921	0	0.186917	0.853606	0.245555	0.0164291	0.700288	0.799573	0.167002
UDPglucose	0.866712	0.306483	0.656036	0.37083	0.62521	0.725963	0.336752	0.916728	0.0490376	0.737744	0.457333	0.00625959	0.993611	0.0668399	0.209601	0.561219	0.802225	0.0086398	0.628635	0.0560554	0.562914	0.82107	0.239778	0.00227085	0.817815	0.378018	0.0399922	0.352755	0.0580457	0.0903949	0.282242	0.812022	0.765053	0.256678	0.605291	0.278504	0.186917	0	0.574239	0.217392	0.180502	0.433931	0.815891	0.886549
UMP	0.148345	0.230754	7.08909e-06	0.208514	0.337934	0.433366	0.294772	0.426654	0.0159822	0.370889	0.547989	0.614669	0.292281	0.0308741	0.562054	0.00812409	0.392103	0.599706	0.027919	0.115038	0.00815366	0.0914054	0.09367	0.789271	0.027694	0.0499955	0.358491	0.00163712	0.401167	0.231307	0.136908	0.86584	0.115286	0.232608	0.188602	0.169559	0.853606	0.574239	0	0.34109	0.699389	0.0594189	0.383085	0.639928
Uracil	0.631443	0.320799	0.142848	0.799198	0.301341	0.29547	0.186757	0.0966515	0.299132	0.36181	0.997973	0.0601162	0.64243	0.985313	0.0406594	0.0901012	0.284788	0.00934195	0.0387182	0.157258	0.300281	0.594631	0.518138	0.0399375	0.991005	0.129091	0.0783032	0.791309	0.0863685	0.087947	0.682584	0.227593	0.834875	0.545456	0.15306	0.987286	0.245555	0.217392	0.34109	0	0.0796444	0.892351	0.302705	0.138483
Uridine	0.791813	0.231286	0.778691	0.800835	0.330165	0.219858	0.751531	0.912806	0.0722458	0.0783456	0.197422	0.0356954	0.161195	0.37016	0.783356	0.692273	0.0375295	0.0207202	0.856151	0.0304726	0.665202	0.304894	0.412923	0.00473042	0.552784	0.344579	0.457342	0.628822	0.0340855	0.27949	0.169488	0.757318	0.871784	0.624871	0.49382	0.937229	0.0164291	0.180502	0.699389	0.0796444	0	0.185969	0.339125	0.641245
Valine	0.233759	0.11442	0.144326	0.59317	0.338974	0.162233	0.268156	0.472311	0.147985	0.440551	0.533426	0.762403	0.133837	0.699401	0.0801795	0.142484	0.430144	0.809105	0.112361	0.0897836	0.0493896	0.304952	0.068317	0.93473	0.0163834	0.269075	0.135969	0.0844891	0.568227	0.630796	0.533341	0.948639	0.0611891	0.0215586	0.944892	0.0385997	0.700288	0.433931	0.0594189	0.892351	0.185969	0	0.314152	0.804678
Myo-inositol	0.854563	0.322944	0.238301	0.767633	0.106298	0.577638	0.0984869	0.244899	0.818193	0.453291	0.920435	0.486708	0.0768077	0.41827	0.148006	0.224813	0.0958591	0.868989	0.0340556	0.305073	0.214348	0.108378	0.971249	0.821487	0.813544	0.0237946	0.132602	0.568226	0.298577	0.680912	0.975905	0.192554	0.46471	0.156599	0.480592	0.814943	0.799573	0.815891	0.383085	0.302705	0.339125	0.314152	0	0.0787653
sn-Glycero-3-phosphocholine	0.829986	0.485157	0.241726	0.520517	0.386157	0.224569	0.0694353	0.0171178	0.902324	0.118677	0.744235	0.802529	0.684892	0.0769626	0.166144	0.174569	0.319116	0.962364	0.657794	0.72801	0.804092	0.248214	0.874517	0.614333	0.460949	0.0206315	0.757125	0.412967	0.66308	0.591122	0.126549	1.13666e-05	0.911402	0.869527	0.285984	0.853533	0.167002	0.886549	0.639928	0.138483	0.641245	0.804678	0.0787653	0

## Sheet: PKD_Corr_Filtered_p<0.05
	3-Hydroxybutyrate	3-Hydroxyisobutyrate	AMP	Adenosine	Alanine	Asparagine	Aspartate	Betaine	Choline	Citrate	Creatine	Fumarate	Glucose	Glutamate	Glutamine	Glycine	Histidine	Hypoxanthine	IMP	Inosine	Isoleucine	Lactate	Leucine	Malate	Methionine	Dimethylglycine	NAD	Niacinamide	Acetylcarnitine	Phosphocholine	Phosphoethanolamine	Phenylalanine	Succinate	Taurine	Threonine	Tyrosine	UDPNAcetylglucosamine	UDPglucose	UMP	Uracil	Uridine	Valine	Myo-inositol	sn-Glycero-3-phosphocholine
3-Hydroxybutyrate	1	0	0	0	0	0	0	0	0	0	0	0	0	0	0	0	0	0	0	0	0	0	0	0	0	0	0	-0.687556	0	0	0	0	0.805203	0	0	0	0	0	0	0	0	0	0	0
3-Hydroxyisobutyrate	0	1	0	0	0	0	0	0	-0.615049	0	0	0.768276	0	0	0	0	0	0	0	-0.682465	0	0	0	0	0	0	0	-0.660241	0	0	0	0	0	0	0	0	0	0	0	0	0	0	0	0
AMP	0	0	1	0	0	0	0	0	0	0	0	0	0	0.607545	0	0.762988	0	0	0.666536	0	-0.714309	-0.585139	0	0	0	-0.740304	0	0.739984	0	0	0	0	0	0	0	0	0	0	0.936887	0	0	0	0	0
Adenosine	0	0	0	1	0	0	0	0	0	0	0	0	0	0	0	0	0	0	0	0	0	0	0	0	0	0	0	0	0	0	0	0	0	0	0	0	0	0	0	0	0	0	0	0
Alanine	0	0	0	0	1	0	0	0	0	0	0	0	0	0	0	0	0	0	0	0	0	0	0	0	0	0	0	0	-0.723732	0	0	0	0	-0.6046	0	0	0	0	0	0	0	0	0	0
Asparagine	0	0	0	0	0	1	0	-0.633385	0	0.812455	0	0	0	0	-0.658593	0	0	0	0	0	0	0	0	0	0	0	0	0	0	0	0	0	0	0	0	0	0	0	0	0	0	0	0	0
Aspartate	0	0	0	0	0	0	1	0.739948	0	0	0	0	-0.615911	0	0	0.749858	0	0	0	0	0	-0.656777	0	0	0	0	0	0	0	0.63288	0	0	0	0	0	0	0	0	0	0	0	0	0	0
Betaine	0	0	0	0	0	-0.633385	0.739948	1	0	0	0	0	0	0	0	0	0	0	0	0	0	0	0	0	0	0	0	0	0	0	0	-0.728973	0	0	0	0	0	0	0	0	0	0	0	0.670059
Choline	0	-0.615049	0	0	0	0	0	0	1	0	0	-0.697743	0	0.730701	0	0	0	0	0	0.842402	0	0	0	-0.681768	-0.592217	0	0	0.832826	0.625093	0	0	0	0	0	0	0	-0.587131	-0.577957	0.675191	0	0	0	0	0
Citrate	0	0	0	0	0	0.812455	0	0	0	1	0	0	0	0	0	-0.624714	0	0	0	0	0	0	0	0	0	0	0	0	0	0	0.655877	0	0	0	0	0	0	0	0	0	0	0	0	0
Creatine	0	0	0	0	0	0	0	0	0	0	1	0	0	0	0	0	0	0	0	0	0	0	0	0	0	0	0	0	0	0	0	0	0	0	0	0	0	0	0	0	0	0	0	0
Fumarate	0	0.768276	0	0	0	0	0	0	-0.697743	0	0	1	0	0	0	0	0	-0.883053	0	-0.800142	0	0	0	0.90717	0	0	0	0	-0.725083	0.680934	0	0	0	0	0	0	0	0.736866	0	0	-0.608677	0	0	0
Glucose	0	0	0	0	0	0	-0.615911	0	0	0	0	0	1	0	0	0	0.667868	0	0	0	0.62439	0.709085	0	0	0	0	0	0	0	0	0	0	0	0	0	0	0	0	0	0	0	0	0	0
Glutamate	0	0	0.607545	0	0	0	0	0	0.730701	0	0	0	0	1	0	0	0	0	0	0	0	0	0	0	0	0	0	0.714485	0	0	0	0	0	0	0	0	-0.637409	0	0.621807	0	0	0	0	0
Glutamine	0	0	0	0	0	-0.658593	0	0	0	0	0	0	0	0	1	0	0	0	0.664583	0	0	0	0	0	0	0	0.581786	0	0	0	0	0	0	0	0	0	0	0	0	-0.596424	0	0	0	0
Glycine	0	0	0.762988	0	0	0	0.749858	0	0	-0.624714	0	0	0	0	0	1	0	0	0.678077	0	-0.595811	-0.788216	-0.628977	0	0	0	0	0.617352	0	0	0	0	-0.580344	0	0	0	0	0	0.721161	0	0	0	0	0
Histidine	0	0	0	0	0	0	0	0	0	0	0	0	0.667868	0	0	0	1	0	0	0	0	0	0	0	0	0	0	0	0	0	0	0	0	0	0	0	0	0	0	0	-0.604016	0	0	0
Hypoxanthine	0	0	0	0	0	0	0	0	0	0	0	-0.883053	0	0	0	0	0	1	0	0.62134	0	0	0	-0.928351	0	0	-0.631699	0	0.614483	-0.753665	0	0	0	0	0	0	-0.634429	-0.717301	0	0.712314	0.655274	0	0	0
IMP	0	0	0.666536	0	0	0	0	0	0	0	0	0	0	0	0.664583	0.678077	0	0	1	0	-0.647852	0	0	0	0	-0.647017	0.603885	0	0	0	0	0	0	0.591873	0	0	0	0	0.630601	-0.601081	0	0	0.612992	0
Inosine	0	-0.682465	0	0	0	0	0	0	0.842402	0	0	-0.800142	0	0	0	0	0	0.62134	0	1	0	0	0	-0.678607	-0.614566	0	0	0.631294	0.735005	0	0	0	-0.579274	0	0	0	0	0	0	0	0.622965	0	0	0
Isoleucine	0	0	-0.714309	0	0	0	0	0	0	0	0	0	0.62439	0	0	-0.595811	0	0	-0.647852	0	1	0.657593	0.741445	0	0	0	0	0	0	-0.661732	0	0	0	-0.615453	0	0	0	0	-0.720935	0	0	0.577232	0	0
Lactate	0	0	-0.585139	0	0	0	-0.656777	0	0	0	0	0	0.709085	0	0	-0.788216	0	0	0	0	0.657593	1	0	0	0	0	0	0	0	0	0	0	0	0	0	0	0	0	0	0	0	0	0	0
Leucine	0	0	0	0	0	0	0	0	0	0	0	0	0	0	0	-0.628977	0	0	0	0	0.741445	0	1	0	0	0	0	0	0	-0.580172	0	0	0	0	0	0	0	0	0	0	0	0	0	0
Malate	0	0	0	0	0	0	0	0	-0.681768	0	0	0.90717	0	0	0	0	0	-0.928351	0	-0.678607	0	0	0	1	0	0	0	0	-0.586397	0.626488	0	0	0	0	0	0	0.666069	0.789243	0	-0.598137	-0.752645	0	0	0
Methionine	0	0	0	0	0	0	0	0	-0.592217	0	0	0	0	0	0	0	0	0	0	-0.614566	0	0	0	0	1	0	0	0	0	0	0	0	0	0	0	0	0	0	-0.631298	0	0	0.673348	0	0
Dimethylglycine	0	0	-0.740304	0	0	0	0	0	0	0	0	0	0	0	0	0	0	0	-0.647017	0	0	0	0	0	0	1	0	0	0	0	0	0	0	0	0.666923	0	0	0	-0.575992	0	0	0	-0.644077	-0.655614
NAD	0	0	0	0	0	0	0	0	0	0	0	0	0	0	0.581786	0	0	-0.631699	0.603885	0	0	0	0	0	0	0	1	0	0	0	0	0	0	0.872372	0	-0.649573	0.623066	0.598006	0	0	0	0	0	0
Niacinamide	-0.687556	-0.660241	0.739984	0	0	0	0	0	0.832826	0	0	0	0	0.714485	0	0.617352	0	0	0	0.631294	0	0	0	0	0	0	0	1	0	0	0	0	-0.736845	0	0	0	0	0	0.803616	0	0	0	0	0
Acetylcarnitine	0	0	0	0	-0.723732	0	0	0	0.625093	0	0	-0.725083	0	0	0	0	0	0.614483	0	0.735005	0	0	0	-0.586397	0	0	0	0	1	0	0	0	0	0	0	0	0	0	0	0	0.612912	0	0	0
Phosphocholine	0	0	0	0	0	0	0.63288	0	0	0	0	0.680934	0	0	0	0	0	-0.753665	0	0	-0.661732	0	-0.580172	0.626488	0	0	0	0	0	1	0	0	0	0	0	0	0	0	0	0	0	0	0	0
Phosphoethanolamine	0	0	0	0	0	0	0	0	0	0.655877	0	0	0	0	0	0	0	0	0	0	0	0	0	0	0	0	0	0	0	0	1	0	0	0	0	0	0	0	0	0	0	0	0	0
Phenylalanine	0	0	0	0	0	0	0	-0.728973	0	0	0	0	0	0	0	0	0	0	0	0	0	0	0	0	0	0	0	0	0	0	0	1	0	0	0	0	0	0	0	0	0	0	0	-0.930486
Succinate	0.805203	0	0	0	0	0	0	0	0	0	0	0	0	0	0	-0.580344	0	0	0	-0.579274	0	0	0	0	0	0	0	-0.736845	0	0	0	0	1	0	0	0	0	0	0	0	0	0	0	0
Taurine	0	0	0	0	-0.6046	0	0	0	0	0	0	0	0	0	0	0	0	0	0.591873	0	-0.615453	0	0	0	0	0	0.872372	0	0	0	0	0	0	1	0	-0.754565	0	0	0	0	0	-0.652106	0	0
Threonine	0	0	0	0	0	0	0	0	0	0	0	0	0	0	0	0	0	0	0	0	0	0	0	0	0	0.666923	0	0	0	0	0	0	0	0	1	0	0	0	0	0	0	0	0	0
Tyrosine	0	0	0	0	0	0	0	0	0	0	0	0	0	0	0	0	0	0	0	0	0	0	0	0	0	0	-0.649573	0	0	0	0	0	0	-0.754565	0	1	0	0	0	0	0	0.601371	0	0
UDPNAcetylglucosamine	0	0	0	0	0	0	0	0	-0.587131	0	0	0	0	-0.637409	0	0	0	-0.634429	0	0	0	0	0	0.666069	0	0	0.623066	0	0	0	0	0	0	0	0	0	1	0	0	0	-0.67314	0	0	0
UDPglucose	0	0	0	0	0	0	0	0	-0.577957	0	0	0.736866	0	0	0	0	0	-0.717301	0	0	0	0	0	0.789243	0	0	0.598006	0	0	0	0	0	0	0	0	0	0	1	0	0	0	0	0	0
UMP	0	0	0.936887	0	0	0	0	0	0.675191	0	0	0	0	0.621807	0	0.721161	0	0	0.630601	0	-0.720935	0	0	0	-0.631298	-0.575992	0	0.803616	0	0	0	0	0	0	0	0	0	0	1	0	0	0	0	0
Uracil	0	0	0	0	0	0	0	0	0	0	0	0	0	0	-0.596424	0	0	0.712314	-0.601081	0	0	0	0	-0.598137	0	0	0	0	0	0	0	0	0	0	0	0	0	0	0	1	0	0	0	0
Uridine	0	0	0	0	0	0	0	0	0	0	0	-0.608677	0	0	0	0	-0.604016	0.655274	0	0.622965	0	0	0	-0.752645	0	0	0	0	0.612912	0	0	0	0	0	0	0	-0.67314	0	0	0	1	0	0	0
Valine	0	0	0	0	0	0	0	0	0	0	0	0	0	0	0	0	0	0	0	0	0.577232	0	0	0	0.673348	0	0	0	0	0	0	0	0	-0.652106	0	0.601371	0	0	0	0	0	1	0	0
Myo-inositol	0	0	0	0	0	0	0	0	0	0	0	0	0	0	0	0	0	0	0.612992	0	0	0	0	0	0	-0.644077	0	0	0	0	0	0	0	0	0	0	0	0	0	0	0	0	1	0
sn-Glycero-3-phosphocholine	0	0	0	0	0	0	0	0.670059	0	0	0	0	0	0	0	0	0	0	0	0	0	0	0	0	0	-0.655614	0	0	0	0	0	-0.930486	0	0	0	0	0	0	0	0	0	0	0	1
