# Supplementary material for: Short salsalate administration affects cell proliferation, metabolism, and inflammation in polycystic kidney disease
Source: iScience. 2023 Oct 19;26(11):108278. doi: 10.1016/j.isci.2023.108278 (PMC10665819; doi:10.1016/j.isci.2023.108278)
Supplement: Table S7. Pearson’s correlation values for all metabolite pairs in the PKD + Salsalate group related to Figures 3 and 4 [file mmc7.xlsx]

## Sheet: Description
Description on the content of this .xlsx file
Sheet	Description
PKD+Sal_Correlation_Coefficient	Metabolite-metabolite Pearson's correlation coefficient within PKD+Sal animals. Positive values denote positive correlations and negative values, negative correlations.
PKD+Sal_Corr_p-values	p-values resulting from the Pearson's correlation from "PKD+Sal_Correlation_Coefficient" sheet
PKD+Sal_Corr_Filtered_p<0.05	Metabolite-metabolite Pearson's correlation coefficient within PKD+Sal animals from "PKD+Sal_Correlation_Coefficient" sheet filtered by p-values < 0.05 based on p-values from "PKD+Sal_Corr_p-values" sheet. This sheet was used to build the plots in Figure 3.

## Sheet: PKD+Sal_Correlation_Coefficient
	3-Hydroxybutyrate	3-Hydroxyisobutyrate	AMP	Adenosine	Alanine	Asparagine	Aspartate	Betaine	Choline	Citrate	Creatine	Fumarate	Glucose	Glutamate	Glutamine	Glycine	Histidine	Hypoxanthine	IMP	Inosine	Isoleucine	Lactate	Leucine	Malate	Methionine	Dimethylglycine	NAD	Niacinamide	Acetylcarnitine	Phosphocholine	Phosphoethanolamine	Phenylalanine	Succinate	Taurine	Threonine	Tyrosine	UDPNAcetylglucosamine	UDPglucose	UMP	Uracil	Uridine	Valine	Myo-inositol	sn-Glycero-3-phosphocholine
3-Hydroxybutyrate	1	0.416759	-0.465828	-0.117203	0.755108	0.203802	0.133402	-0.0844775	-0.233185	0.0755436	-0.349373	0.0851716	0.719191	0.41508	0.145465	0.212995	0.173682	-0.052462	-0.57227	-0.404456	0.172741	0.474604	-0.155736	0.183302	0.42691	0.107319	0.577946	-0.316236	-0.636413	-0.30884	0.412367	-0.440395	0.688836	0.514652	0.208028	-0.0680921	-0.395653	0.332148	-0.61783	0.162175	-0.131025	-0.384066	0.042454	0.0913783
3-Hydroxyisobutyrate	0.416759	1	-0.294909	-0.274782	0.522321	-0.135292	0.444172	0.027646	-0.265781	-0.0248093	0.23217	0.424832	0.613894	-0.324908	0.512534	-0.29275	-0.145925	-0.235142	-0.170338	-0.23945	-0.0232121	0.244061	-0.226419	0.0909735	-0.0394051	0.00613799	0.107435	-0.133786	-0.0719657	-0.149087	-0.0628436	-0.143723	0.197646	0.0178405	0.0349788	-0.263527	-0.155006	0.0480039	-0.227268	0.101805	-0.0526378	-0.212359	0.0741359	0.240139
AMP	-0.465828	-0.294909	1	-0.237299	-0.499778	0.0751645	-0.657222	-0.14692	0.723168	0.182098	0.267496	-0.430554	-0.228905	0.0830668	-0.442102	0.18557	-0.227754	0.105307	0.335068	0.59542	-0.379352	-0.173042	-0.182004	0.0127431	-0.0656794	-0.00752784	-0.57698	0.644509	0.223159	0.274685	-0.554677	0.110951	-0.297364	-0.0833697	-0.370459	-0.27607	0.534022	-0.256884	0.848962	0.126621	-0.0578948	0.0148199	0.045609	-0.340411
Adenosine	-0.117203	-0.274782	-0.237299	1	-0.323877	0.162549	-0.0389644	-0.176377	-0.38254	-0.184556	0.163087	-0.0415512	-0.3295	0.017114	0.27606	0.294954	0.346042	-0.164501	-0.227056	-0.272582	0.461307	-0.385548	0.685672	-0.0631396	0.335853	-0.173213	0.254343	-0.0479468	0.0448714	-0.319265	-0.211514	-0.104179	-0.134405	0.232376	0.289356	0.407575	-0.125829	-0.433321	-0.245094	-0.382454	-0.085038	0.615759	-0.251991	-0.295507
Alanine	0.755108	0.522321	-0.499778	-0.323877	1	0.345645	0.531343	-0.0328321	-0.0463278	-0.0888666	-0.340971	0.331278	0.636287	-0.12084	0.475181	0.148198	0.433906	-0.364186	-0.66652	-0.508495	0.4911	0.243978	0.0851486	0.215898	-0.071421	-0.0318709	0.334293	-0.0273506	-0.622663	-0.178676	0.374016	0.00723165	0.219632	0.252861	0.317191	0.159027	-0.666397	-0.00210869	-0.386559	-0.159646	-0.331582	-0.0947249	-0.220343	-0.00986602
Asparagine	0.203802	-0.135292	0.0751645	0.162549	0.345645	1	-0.100443	-0.204214	0.349493	-0.252451	-0.181369	-0.0518089	-0.226494	-0.0637823	0.260737	0.714631	0.809686	-0.727298	-0.789018	-0.526614	0.447509	-0.621832	0.434752	0.361051	0.07149	-0.105254	0.199246	0.58426	-0.712997	-0.302307	0.130922	-0.254846	-0.361427	0.498398	0.171134	0.470045	-0.655514	-0.584675	0.324618	-0.775421	-0.795388	0.202133	-0.797506	-0.899673
Aspartate	0.133402	0.444172	-0.657222	-0.0389644	0.531343	-0.100443	1	0.017412	-0.420342	-0.3443	0.153615	0.389385	0.280435	-0.455531	0.425012	-0.190089	0.172101	-0.285833	-0.160973	-0.350726	0.455027	-0.0664746	0.181155	-0.203888	-0.578718	-0.242758	0.156172	-0.28609	-0.100968	-0.260364	0.332558	0.336829	-0.24862	-0.337179	0.566323	0.113367	-0.541788	-0.0516067	-0.361447	-0.295401	0.085162	0.214359	-0.119001	0.202412
Betaine	-0.0844775	0.027646	-0.14692	-0.176377	-0.0328321	-0.204214	0.017412	1	-0.194023	0.599216	0.0132507	0.367072	-0.226545	-0.200356	0.226214	-0.445212	-0.108731	-0.138714	-0.0729423	-0.319133	-0.241818	-0.0306504	-0.246958	0.585629	0.324036	0.797732	0.451291	-0.28633	0.409758	0.753636	0.124496	0.166356	0.00984779	0.103239	-0.308146	0.255012	0.286383	0.30704	-0.215491	0.198329	-0.332479	-0.0031414	-0.132038	0.315395
Choline	-0.233185	-0.265781	0.723168	-0.38254	-0.0463278	0.349493	-0.420342	-0.194023	1	-0.171414	-0.103705	-0.581871	-0.142133	0.0247524	-0.290617	0.5234	0.0907035	0.0634016	-0.0299504	0.503762	-0.127778	-0.13371	-0.118465	-0.112691	-0.130709	-0.31228	-0.499218	0.846004	-0.163784	0.0818851	-0.306971	0.183257	-0.257758	0.00296727	-0.38749	-0.263742	-0.0141629	-0.301781	0.742067	0.00595447	-0.223177	0.0939502	-0.268374	-0.446835
Citrate	0.0755436	-0.0248093	0.182098	-0.184556	-0.0888666	-0.252451	-0.3443	0.599216	-0.171414	1	-0.198594	0.467387	0.00537143	-0.0750916	0.0250799	-0.474167	-0.342618	0.0586842	0.122545	-0.128374	-0.227127	0.323347	-0.167603	0.734757	0.422548	0.816831	0.0888457	-0.241835	0.445697	0.768187	-0.285515	-0.0725515	0.189755	0.0526003	-0.297152	0.203365	0.553888	0.220124	-0.131461	0.403899	-0.220601	-0.129968	0.387693	0.343993
Creatine	-0.349373	0.23217	0.267496	0.163087	-0.340971	-0.181369	0.153615	0.0132507	-0.103705	-0.198594	1	-0.112787	0.0657469	-0.104843	0.00548803	-0.167936	-0.115045	-0.24368	0.189017	0.10311	-0.130428	-0.39379	-0.0434069	-0.275706	-0.247151	0.0165489	0.0534032	0.00615256	0.337233	-0.0942489	-0.115207	0.186486	-0.314812	0.0475568	0.0550217	-0.255571	0.317046	-0.109181	0.266739	-0.146418	0.14507	0.221683	-0.120316	-0.0745709
Fumarate	0.0851716	0.424832	-0.430554	-0.0415512	0.331278	-0.0518089	0.389385	0.367072	-0.581871	0.467387	-0.112787	1	0.0830774	-0.615586	0.676192	-0.630972	0.123601	-0.455259	-0.147173	-0.643918	0.319438	0.0320598	0.292851	0.619669	-0.0839885	0.5017	0.134174	-0.331509	0.20731	0.386285	-0.0230822	0.0769622	-0.119479	-0.072946	0.154937	0.567925	-0.0507791	-0.108735	-0.315921	-0.207069	-0.302626	0.0566822	0.0793117	0.263755
Glucose	0.719191	0.613894	-0.228905	-0.3295	0.636287	-0.226494	0.280435	-0.226545	-0.142133	0.00537143	0.0657469	0.0830774	1	0.217438	0.095179	-0.142199	-0.132184	0.137372	-0.139668	0.0035483	0.106042	0.66218	-0.23239	-0.176769	0.0174455	-0.038352	0.185464	-0.294014	-0.234555	-0.208412	0.173351	-0.0511479	0.604462	0.237876	0.108862	-0.401602	-0.0607072	0.354198	-0.441146	0.384174	0.274555	-0.288677	0.372517	0.407175
Glutamate	0.41508	-0.324908	0.0830668	0.017114	-0.12084	-0.0637823	-0.455531	-0.200356	0.0247524	-0.0750916	-0.104843	-0.615586	0.217438	1	-0.630718	0.311459	-0.120695	0.482822	0.0353563	0.270581	-0.352145	0.327228	-0.412265	-0.272489	0.439488	0.00654862	0.339408	-0.276428	-0.376631	-0.242381	0.409878	-0.309604	0.664984	0.342707	0.0683083	-0.330337	0.204459	0.554147	-0.225125	0.413406	0.367348	-0.524164	0.195497	0.042297
Glutamine	0.145465	0.512534	-0.442102	0.27606	0.475181	0.260737	0.425012	0.226214	-0.290617	0.0250799	0.00548803	0.676192	0.095179	-0.630718	1	-0.11226	0.538459	-0.635544	-0.576313	-0.674065	0.643445	-0.211972	0.58538	0.445137	0.0801178	0.126924	0.24077	0.0970412	-0.0601483	0.122129	-0.169692	0.223773	-0.201348	0.194151	0.203876	0.597756	-0.37071	-0.505275	-0.254462	-0.424698	-0.535076	0.48145	-0.432122	-0.106759
Glycine	0.212995	-0.29275	0.18557	0.294954	0.148198	0.714631	-0.190089	-0.445212	0.5234	-0.474167	-0.167936	-0.630972	-0.142199	0.311459	-0.11226	1	0.519058	-0.185356	-0.547271	-0.000159038	0.293082	-0.375643	0.253276	-0.138942	0.164272	-0.518726	0.0591744	0.609332	-0.691018	-0.541007	-0.00999943	-0.194549	-0.144238	0.307403	0.212844	0.0310999	-0.548174	-0.449207	0.271833	-0.393358	-0.363564	0.241684	-0.581547	-0.7818
Histidine	0.173682	-0.145925	-0.227754	0.346042	0.433906	0.809686	0.172101	-0.108731	0.0907035	-0.342618	-0.115045	0.123601	-0.132184	-0.120695	0.538459	0.519058	1	-0.723454	-0.824332	-0.643682	0.769911	-0.55904	0.70364	0.256246	-0.00161165	-0.0863279	0.351133	0.36363	-0.617144	-0.191003	0.25631	0.161996	-0.315707	0.479378	0.410451	0.720946	-0.650098	-0.573749	0.0183973	-0.786609	-0.642536	0.438107	-0.814383	-0.671341
Hypoxanthine	-0.052462	-0.235142	0.105307	-0.164501	-0.364186	-0.727298	-0.285833	-0.138714	0.0634016	0.0586842	-0.24368	-0.455259	0.137372	0.482822	-0.635544	-0.185356	-0.723454	1	0.702372	0.781864	-0.511563	0.716052	-0.49205	-0.530578	0.116772	-0.210307	-0.32044	-0.311486	0.329081	0.0442262	-0.0885571	0.0128614	0.552119	-0.377658	-0.270905	-0.611107	0.484442	0.592097	-0.195027	0.842102	0.809148	-0.346983	0.755019	0.632792
IMP	-0.57227	-0.170338	0.335068	-0.227056	-0.66652	-0.789018	-0.160973	-0.0729423	-0.0299504	0.122545	0.189017	-0.147173	-0.139668	0.0353563	-0.576313	-0.547271	-0.824332	0.702372	1	0.755831	-0.602291	0.326752	-0.424056	-0.446602	-0.328016	-0.0867132	-0.603152	-0.243402	0.694668	0.208847	-0.259107	0.163614	0.0159029	-0.673708	-0.258836	-0.507972	0.69371	0.367983	0.204352	0.556736	0.772274	-0.250673	0.745614	0.559216
Inosine	-0.404456	-0.23945	0.59542	-0.272582	-0.508495	-0.526614	-0.350726	-0.319133	0.503762	-0.128374	0.10311	-0.643918	0.0035483	0.270581	-0.674065	-0.000159038	-0.643682	0.781864	0.755831	1	-0.517442	0.354493	-0.430337	-0.627731	-0.209837	-0.419791	-0.68518	0.212779	0.35935	0.0239309	-0.373537	0.216872	0.09247	-0.486589	-0.31572	-0.709617	0.524126	0.200069	0.405107	0.602943	0.670496	-0.145989	0.521557	0.260793
Isoleucine	0.172741	-0.0232121	-0.379352	0.461307	0.4911	0.447509	0.455027	-0.241818	-0.127778	-0.227127	-0.130428	0.319438	0.106042	-0.352145	0.643445	0.293082	0.769911	-0.511563	-0.602291	-0.517442	1	-0.250206	0.889153	0.104273	-0.168169	-0.239535	0.129064	0.188983	-0.326284	-0.193836	-0.0196994	0.346392	-0.296023	0.16731	0.551846	0.663397	-0.59513	-0.622878	-0.215715	-0.608532	-0.356232	0.688286	-0.412357	-0.323472
Lactate	0.474604	0.244061	-0.173042	-0.385548	0.243978	-0.621832	-0.0664746	-0.0306504	-0.13371	0.323347	-0.39379	0.0320598	0.66218	0.327228	-0.211972	-0.375643	-0.55904	0.716052	0.326752	0.354493	-0.250206	1	-0.438419	-0.154011	0.220897	0.0732941	-0.0683364	-0.464636	0.132921	0.143581	0.016299	-0.0664524	0.807106	-0.0960673	-0.211983	-0.452618	0.302961	0.644913	-0.517756	0.847103	0.554111	-0.461588	0.795663	0.78258
Leucine	-0.155736	-0.226419	-0.182004	0.685672	0.0851486	0.434752	0.181155	-0.246958	-0.118465	-0.167603	-0.0434069	0.292851	-0.23239	-0.412265	0.58538	0.253276	0.70364	-0.49205	-0.424056	-0.430337	0.889153	-0.438419	1	0.13724	-0.0820075	-0.203342	-0.0199533	0.2793	-0.0872205	-0.118796	-0.252447	0.271777	-0.447956	0.14283	0.378602	0.735839	-0.379074	-0.766408	-0.0249276	-0.673675	-0.36634	0.801951	-0.404869	-0.424994
Malate	0.183302	0.0909735	0.0127431	-0.0631396	0.215898	0.361051	-0.203888	0.585629	-0.112691	0.734757	-0.275706	0.619669	-0.176769	-0.272489	0.445137	-0.138942	0.256246	-0.530578	-0.446602	-0.627731	0.104273	-0.154011	0.13724	1	0.421627	0.756951	0.305251	0.0561016	-0.0188044	0.582297	-0.121961	-0.153511	-0.0880136	0.307042	-0.096693	0.613357	0.037	-0.177435	-0.0208431	-0.178965	-0.769778	0.000270558	-0.247233	-0.181404
Methionine	0.42691	-0.0394051	-0.0656794	0.335853	-0.071421	0.07149	-0.578718	0.324036	-0.130709	0.422548	-0.247151	-0.0839885	0.0174455	0.439488	0.0801178	0.164272	-0.00161165	0.116772	-0.328016	-0.209837	-0.168169	0.220897	-0.0820075	0.421627	1	0.43714	0.531223	-0.159015	-0.0575036	0.157861	-0.0894372	-0.48435	0.593241	0.629812	-0.331887	0.0784489	0.204934	0.204187	-0.390073	0.316606	-0.264317	-0.107264	-0.0264261	0.0143565
Dimethylglycine	0.107319	0.00613799	-0.00752784	-0.173213	-0.0318709	-0.105254	-0.242758	0.797732	-0.31228	0.816831	0.0165489	0.5017	-0.038352	0.00654862	0.126924	-0.518726	-0.0863279	-0.210307	-0.0867132	-0.419791	-0.239535	0.0732941	-0.203342	0.756951	0.43714	1	0.48457	-0.388797	0.307422	0.733403	0.140759	-0.0824111	0.189967	0.350049	-0.273446	0.327706	0.450749	0.352858	-0.216128	0.184808	-0.339698	-0.219307	0.0628409	0.261656
NAD	0.577946	0.107435	-0.57698	0.254343	0.334293	0.199246	0.156172	0.451291	-0.499218	0.0888457	0.0534032	0.134174	0.185464	0.339408	0.24077	0.0591744	0.351133	-0.32044	-0.603152	-0.68518	0.129064	-0.0683364	-0.0199533	0.305251	0.531223	0.48457	1	-0.507337	-0.322787	-0.0638515	0.627467	-0.28248	0.38891	0.678789	0.171262	0.268033	-0.239887	0.343307	-0.647191	-0.114779	-0.294854	-0.102043	-0.350702	0.0115996
Niacinamide	-0.316236	-0.133786	0.644509	-0.0479468	-0.0273506	0.58426	-0.28609	-0.28633	0.846004	-0.241835	0.00615256	-0.331509	-0.294014	-0.276428	0.0970412	0.609332	0.36363	-0.311486	-0.243402	0.212779	0.188983	-0.464636	0.2793	0.0561016	-0.159015	-0.388797	-0.507337	1	-0.213189	-0.0303192	-0.517488	0.185346	-0.556966	0.00373778	-0.14964	0.061369	-0.197536	-0.746858	0.802893	-0.382355	-0.488062	0.398241	-0.51777	-0.729285
Acetylcarnitine	-0.636413	-0.0719657	0.223159	0.0448714	-0.622663	-0.712997	-0.100968	0.409758	-0.163784	0.445697	0.337233	0.20731	-0.234555	-0.376631	-0.0601483	-0.691018	-0.617144	0.329081	0.694668	0.35935	-0.326284	0.132921	-0.0872205	-0.0188044	-0.0575036	0.307422	-0.322787	-0.213189	1	0.567341	-0.485853	0.284459	-0.150507	-0.380732	-0.452853	-0.145897	0.721103	0.123743	0.0654293	0.393604	0.329843	0.241409	0.481736	0.549766
Phosphocholine	-0.30884	-0.149087	0.274685	-0.319265	-0.178676	-0.302307	-0.260364	0.753636	0.0818851	0.768187	-0.0942489	0.386285	-0.208412	-0.242381	0.122129	-0.541007	-0.191003	0.0442262	0.208847	0.0239309	-0.193836	0.143581	-0.118796	0.582297	0.157861	0.733403	-0.0638515	-0.0303192	0.567341	1	-0.245679	0.44156	-0.0595767	-0.108616	-0.360914	0.292612	0.601562	0.127906	0.0952241	0.338612	-0.194214	0.0403347	0.150049	0.343147
Phosphoethanolamine	0.412367	-0.0628436	-0.554677	-0.211514	0.374016	0.130922	0.332558	0.124496	-0.306971	-0.285515	-0.115207	-0.0230822	0.173351	0.409878	-0.169692	-0.00999943	0.25631	-0.0885571	-0.259107	-0.373537	-0.0196994	0.016299	-0.252447	-0.121961	-0.0894372	0.140759	0.627467	-0.517488	-0.485853	-0.245679	1	-0.142001	0.29681	0.273849	0.263049	0.0527656	-0.379049	0.561323	-0.432115	-0.127482	0.0893545	-0.463807	-0.180017	0.102403
Phenylalanine	-0.440395	-0.143723	0.110951	-0.104179	0.00723165	-0.254846	0.336829	0.166356	0.183257	-0.0725515	0.186486	0.0769622	-0.0511479	-0.309604	0.223773	-0.194549	0.161996	0.0128614	0.163614	0.216872	0.346392	-0.0664524	0.271777	-0.153511	-0.48435	-0.0824111	-0.28248	0.185346	0.284459	0.44156	-0.142001	1	-0.381603	-0.420852	0.273714	0.24631	0.158154	-0.231041	0.161559	-8.81287e-06	0.139088	0.465261	-0.0849094	0.158122
Succinate	0.688836	0.197646	-0.297364	-0.134405	0.219632	-0.361427	-0.24862	0.00984779	-0.257758	0.189755	-0.314812	-0.119479	0.604462	0.664984	-0.201348	-0.144238	-0.315707	0.552119	0.0159029	0.09247	-0.296023	0.807106	-0.447956	-0.0880136	0.593241	0.189967	0.38891	-0.556966	-0.150507	-0.0595767	0.29681	-0.381603	1	0.369456	-0.198386	-0.370654	0.202489	0.72871	-0.659031	0.698931	0.388544	-0.578556	0.498763	0.550107
Taurine	0.514652	0.0178405	-0.0833697	0.232376	0.252861	0.498398	-0.337179	0.103239	0.00296727	0.0526003	0.0475568	-0.072946	0.237876	0.342707	0.194151	0.307403	0.479378	-0.377658	-0.673708	-0.486589	0.16731	-0.0960673	0.14283	0.307042	0.629812	0.350049	0.678789	0.00373778	-0.380732	-0.108616	0.273849	-0.420852	0.369456	1	-0.229682	0.171637	-0.154657	0.0383167	-0.230248	-0.189536	-0.467263	0.000124954	-0.404841	-0.307734
Threonine	0.208028	0.0349788	-0.370459	0.289356	0.317191	0.171134	0.566323	-0.308146	-0.38749	-0.297152	0.0550217	0.154937	0.108862	0.0683083	0.203876	0.212844	0.410451	-0.270905	-0.258836	-0.31572	0.551846	-0.211983	0.378602	-0.096693	-0.331887	-0.273446	0.171262	-0.14964	-0.452853	-0.360914	0.263049	0.273714	-0.198386	-0.229682	1	0.388105	-0.408588	-0.247713	-0.22001	-0.397409	0.0482025	0.148051	-0.180088	-0.208223
Tyrosine	-0.0680921	-0.263527	-0.27607	0.407575	0.159027	0.470045	0.113367	0.255012	-0.263742	0.203365	-0.255571	0.567925	-0.401602	-0.330337	0.597756	0.0310999	0.720946	-0.611107	-0.507972	-0.709617	0.663397	-0.452618	0.735839	0.613357	0.0784489	0.327706	0.268033	0.061369	-0.145897	0.292612	0.0527656	0.24631	-0.370654	0.171637	0.388105	1	-0.27471	-0.48856	-0.112247	-0.61198	-0.596883	0.443037	-0.483805	-0.343463
UDPNAcetylglucosamine	-0.395653	-0.155006	0.534022	-0.125829	-0.666397	-0.655514	-0.541788	0.286383	-0.0141629	0.553888	0.317046	-0.0507791	-0.0607072	0.204459	-0.37071	-0.548174	-0.650098	0.484442	0.69371	0.524126	-0.59513	0.302961	-0.379074	0.037	0.204934	0.450749	-0.239887	-0.197536	0.721103	0.601562	-0.379049	0.158154	0.202489	-0.154657	-0.408588	-0.27471	1	0.345097	0.162745	0.638548	0.406893	-0.19529	0.576095	0.458905
UDPglucose	0.332148	0.0480039	-0.256884	-0.433321	-0.00210869	-0.584675	-0.0516067	0.30704	-0.301781	0.220124	-0.109181	-0.108735	0.354198	0.554147	-0.505275	-0.449207	-0.573749	0.592097	0.367983	0.200069	-0.622878	0.644913	-0.766408	-0.177435	0.204187	0.352858	0.343307	-0.746858	0.123743	0.127906	0.561323	-0.231041	0.72871	0.0383167	-0.247713	-0.48856	0.345097	1	-0.500629	0.706407	0.546683	-0.734247	0.555918	0.72091
UMP	-0.61783	-0.227268	0.848962	-0.245094	-0.386559	0.324618	-0.361447	-0.215491	0.742067	-0.131461	0.266739	-0.315921	-0.441146	-0.225125	-0.254462	0.271833	0.0183973	-0.195027	0.204352	0.405107	-0.215715	-0.517756	-0.0249276	-0.0208431	-0.390073	-0.216128	-0.647191	0.802893	0.0654293	0.0952241	-0.432115	0.161559	-0.659031	-0.230248	-0.22001	-0.112247	0.162745	-0.500629	1	-0.280913	-0.229953	0.115397	-0.269872	-0.575724
Uracil	0.162175	0.101805	0.126621	-0.382454	-0.159646	-0.775421	-0.295401	0.198329	0.00595447	0.403899	-0.146418	-0.207069	0.384174	0.413406	-0.424698	-0.393358	-0.786609	0.842102	0.556736	0.602943	-0.608532	0.847103	-0.673675	-0.178965	0.316606	0.184808	-0.114779	-0.382355	0.393604	0.338612	-0.127482	-8.81287e-06	0.698931	-0.189536	-0.397409	-0.61198	0.638548	0.706407	-0.280913	1	0.59981	-0.466397	0.76159	0.763667
Uridine	-0.131025	-0.0526378	-0.0578948	-0.085038	-0.331582	-0.795388	0.085162	-0.332479	-0.223177	-0.220601	0.14507	-0.302626	0.274555	0.367348	-0.535076	-0.363564	-0.642536	0.809148	0.772274	0.670496	-0.356232	0.554111	-0.36634	-0.769778	-0.264317	-0.339698	-0.294854	-0.488062	0.329843	-0.194214	0.0893545	0.139088	0.388544	-0.467263	0.0482025	-0.596883	0.406893	0.546683	-0.229953	0.59981	1	-0.3051	0.746924	0.657583
Valine	-0.384066	-0.212359	0.0148199	0.615759	-0.0947249	0.202133	0.214359	-0.0031414	0.0939502	-0.129968	0.221683	0.0566822	-0.288677	-0.524164	0.48145	0.241684	0.438107	-0.346983	-0.250673	-0.145989	0.688286	-0.461588	0.801951	0.000270558	-0.107264	-0.219307	-0.102043	0.398241	0.241409	0.0403347	-0.463807	0.465261	-0.578556	0.000124954	0.148051	0.443037	-0.19529	-0.734247	0.115397	-0.466397	-0.3051	1	-0.40802	-0.316138
Myo-inositol	0.042454	0.0741359	0.045609	-0.251991	-0.220343	-0.797506	-0.119001	-0.132038	-0.268374	0.387693	-0.120316	0.0793117	0.372517	0.195497	-0.432122	-0.581547	-0.814383	0.755019	0.745614	0.521557	-0.412357	0.795663	-0.404869	-0.247233	-0.0264261	0.0628409	-0.350702	-0.51777	0.481736	0.150049	-0.180017	-0.0849094	0.498763	-0.404841	-0.180088	-0.483805	0.576095	0.555918	-0.269872	0.76159	0.746924	-0.40802	1	0.777326
sn-Glycero-3-phosphocholine	0.0913783	0.240139	-0.340411	-0.295507	-0.00986602	-0.899673	0.202412	0.315395	-0.446835	0.343993	-0.0745709	0.263755	0.407175	0.042297	-0.106759	-0.7818	-0.671341	0.632792	0.559216	0.260793	-0.323472	0.78258	-0.424994	-0.181404	0.0143565	0.261656	0.0115996	-0.729285	0.549766	0.343147	0.102403	0.158122	0.550107	-0.307734	-0.208223	-0.343463	0.458905	0.72091	-0.575724	0.763667	0.657583	-0.316138	0.777326	1

## Sheet: PKD+Sal_Corr_p-values
	3-Hydroxybutyrate	3-Hydroxyisobutyrate	AMP	Adenosine	Alanine	Asparagine	Aspartate	Betaine	Choline	Citrate	Creatine	Fumarate	Glucose	Glutamate	Glutamine	Glycine	Histidine	Hypoxanthine	IMP	Inosine	Isoleucine	Lactate	Leucine	Malate	Methionine	Dimethylglycine	NAD	Niacinamide	Acetylcarnitine	Phosphocholine	Phosphoethanolamine	Phenylalanine	Succinate	Taurine	Threonine	Tyrosine	UDPNAcetylglucosamine	UDPglucose	UMP	Uracil	Uridine	Valine	Myo-inositol	sn-Glycero-3-phosphocholine
3-Hydroxybutyrate	0	0.177737	0.12694	0.716789	0.00451988	0.525213	0.679372	0.794072	0.465768	0.815499	0.265644	0.792412	0.00838438	0.17967	0.65193	0.506273	0.589311	0.871367	0.0518455	0.192205	0.591361	0.11899	0.628871	0.568513	0.16633	0.739909	0.0490431	0.316629	0.0260817	0.328695	0.182821	0.151905	0.0132327	0.0868868	0.516469	0.833461	0.202987	0.291517	0.0322817	0.614566	0.684824	0.217734	0.895774	0.777609
3-Hydroxyisobutyrate	0.177737	0	0.352087	0.387394	0.0814927	0.675049	0.148015	0.932034	0.403746	0.938996	0.467766	0.168626	0.0337199	0.302798	0.0884186	0.355791	0.65089	0.461923	0.596609	0.453516	0.942918	0.444597	0.47917	0.778572	0.903227	0.984896	0.739636	0.678494	0.824114	0.643764	0.846157	0.655869	0.538066	0.956114	0.91406	0.407895	0.6305	0.882228	0.477478	0.752894	0.870939	0.507572	0.818886	0.452178
AMP	0.12694	0.352087	0	0.457705	0.0980274	0.816411	0.0202164	0.648644	0.00786516	0.5711	0.400606	0.16235	0.474224	0.797447	0.150139	0.563652	0.476512	0.74464	0.287033	0.0410867	0.223912	0.590704	0.571301	0.968647	0.839293	0.981476	0.0495123	0.0236703	0.48569	0.387568	0.061242	0.731389	0.347903	0.796722	0.235853	0.385082	0.0737091	0.420246	0.000477647	0.694959	0.858159	0.96354	0.88807	0.278934
Adenosine	0.716789	0.387394	0.457705	0	0.304426	0.613738	0.904305	0.583454	0.219723	0.565823	0.612551	0.89798	0.295615	0.9579	0.385099	0.352011	0.270539	0.609429	0.4779	0.391359	0.131167	0.215812	0.0138365	0.84544	0.285834	0.590332	0.425017	0.882367	0.88987	0.31176	0.509302	0.747295	0.677077	0.46736	0.361653	0.18847	0.696788	0.159369	0.442612	0.219835	0.792731	0.0330328	0.42946	0.351067
Alanine	0.00451988	0.0814927	0.0980274	0.304426	0	0.271127	0.0754444	0.919318	0.886316	0.783591	0.278092	0.292859	0.0261206	0.708334	0.118479	0.645764	0.158743	0.244499	0.0179345	0.0913892	0.10495	0.444758	0.792467	0.500354	0.825427	0.921674	0.288219	0.932759	0.0305771	0.578477	0.231032	0.982205	0.492789	0.427813	0.31509	0.621544	0.0179634	0.994811	0.214508	0.620169	0.292389	0.769654	0.491352	0.975723
Asparagine	0.525213	0.675049	0.816411	0.613738	0.271127	0	0.756111	0.524358	0.265469	0.428589	0.572669	0.872957	0.47902	0.843884	0.41306	0.00901072	0.00141461	0.00735193	0.00228209	0.0785752	0.14463	0.0308656	0.15784	0.248889	0.825261	0.744765	0.534713	0.046053	0.00924335	0.339558	0.68506	0.424072	0.248359	0.0991072	0.594869	0.123078	0.0206577	0.0458611	0.303256	0.0030425	0.00198044	0.528685	0.00188723	6.75001e-05
Aspartate	0.679372	0.148015	0.0202164	0.904305	0.0754444	0.756111	0	0.957167	0.173656	0.273121	0.633608	0.210886	0.377299	0.136699	0.168426	0.554019	0.592756	0.367791	0.617226	0.263671	0.137189	0.83737	0.573129	0.525035	0.0486706	0.44711	0.627898	0.367341	0.75487	0.413754	0.290883	0.284349	0.435863	0.283817	0.0549	0.725738	0.0688343	0.873449	0.248331	0.351247	0.792435	0.503488	0.712606	0.528104
Betaine	0.794072	0.932034	0.648644	0.583454	0.919318	0.524358	0.957167	0	0.54569	0.0394875	0.967398	0.240498	0.478918	0.532392	0.479577	0.146954	0.736594	0.667242	0.821761	0.311972	0.448925	0.924666	0.439038	0.0454223	0.304174	0.00187749	0.140855	0.366921	0.185883	0.0046448	0.699866	0.605344	0.975768	0.749512	0.32984	0.42376	0.366828	0.331668	0.501181	0.536633	0.291005	0.992269	0.682499	0.317989
Choline	0.465768	0.403746	0.00786516	0.219723	0.886316	0.265469	0.173656	0.54569	0	0.594257	0.748412	0.047169	0.659473	0.939136	0.359469	0.0807529	0.779215	0.844806	0.926382	0.0949543	0.692291	0.678667	0.713853	0.727317	0.685548	0.323052	0.0984647	0.000523531	0.611011	0.800277	0.331782	0.568609	0.418611	0.992698	0.21331	0.407499	0.965155	0.34044	0.00571968	0.985347	0.485654	0.771494	0.399	0.145309
Citrate	0.815499	0.938996	0.5711	0.565823	0.783591	0.428589	0.273121	0.0394875	0.594257	0	0.536077	0.125503	0.986782	0.816587	0.938332	0.119378	0.275627	0.856243	0.704381	0.690918	0.477759	0.305263	0.602603	0.00648908	0.171173	0.00118333	0.783641	0.448892	0.146461	0.00351841	0.368347	0.822702	0.554731	0.87103	0.348263	0.526122	0.0616894	0.491795	0.683822	0.192875	0.490833	0.687251	0.21305	0.273576
Creatine	0.265644	0.467766	0.400606	0.612551	0.278092	0.572669	0.633608	0.967398	0.748412	0.536077	0	0.727092	0.83913	0.745733	0.986495	0.601872	0.721819	0.445331	0.5563	0.749816	0.686194	0.205317	0.893446	0.385734	0.438668	0.959289	0.869077	0.98486	0.283735	0.770785	0.721442	0.561694	0.318934	0.883318	0.86514	0.422708	0.315324	0.735538	0.40199	0.649777	0.652821	0.488654	0.709552	0.81784
Fumarate	0.792412	0.168626	0.16235	0.89798	0.292859	0.872957	0.210886	0.240498	0.047169	0.125503	0.727092	0	0.797422	0.033096	0.0157675	0.0277989	0.701937	0.136963	0.648075	0.0238404	0.311483	0.921211	0.355617	0.0316254	0.795241	0.0965367	0.677605	0.292502	0.51795	0.214861	0.943237	0.812089	0.711496	0.821752	0.630654	0.054065	0.875464	0.736584	0.317138	0.518448	0.339022	0.861105	0.806447	0.407475
Glucose	0.00838438	0.0337199	0.474224	0.295615	0.0261206	0.47902	0.377299	0.478918	0.659473	0.986782	0.83913	0.797422	0	0.497228	0.768577	0.659322	0.682163	0.670299	0.665071	0.991268	0.742911	0.0189748	0.467333	0.582605	0.957085	0.905803	0.563879	0.35362	0.463074	0.515678	0.59003	0.874566	0.0373512	0.45658	0.736286	0.195661	0.851335	0.258644	0.151127	0.217593	0.387802	0.362831	0.233057	0.188946
Glutamate	0.17967	0.302798	0.797447	0.9579	0.708334	0.843884	0.136699	0.532392	0.939136	0.816587	0.745733	0.033096	0.497228	0	0.0278812	0.324395	0.708671	0.11185	0.913135	0.394983	0.261609	0.299158	0.18294	0.391527	0.15285	0.983885	0.280444	0.38444	0.227527	0.447837	0.185742	0.327437	0.0182979	0.275493	0.832939	0.294316	0.52385	0.0615424	0.481753	0.18161	0.240118	0.0802316	0.542583	0.896158
Glutamine	0.65193	0.0884186	0.150139	0.385099	0.118479	0.41306	0.168426	0.479577	0.359469	0.938332	0.986495	0.0157675	0.768577	0.0278812	0	0.728325	0.0708956	0.0263507	0.0498382	0.0162265	0.0239775	0.508365	0.0455365	0.14703	0.804513	0.694262	0.450954	0.764161	0.85269	0.705345	0.598022	0.484459	0.53032	0.54542	0.52506	0.0400972	0.235511	0.0938044	0.424795	0.168775	0.0730338	0.113022	0.160656	0.741225
Glycine	0.506273	0.355791	0.563652	0.352011	0.645764	0.00901072	0.554019	0.146954	0.0807529	0.119378	0.601872	0.0277989	0.659322	0.324395	0.728325	0	0.0837595	0.564111	0.0655293	0.999609	0.355219	0.228847	0.42703	0.666722	0.609934	0.0839924	0.855053	0.0354431	0.0128279	0.0693143	0.975395	0.544581	0.654704	0.331068	0.506581	0.923564	0.0649958	0.142928	0.392714	0.205859	0.245366	0.449185	0.0473215	0.00266495
Histidine	0.589311	0.65089	0.476512	0.270539	0.158743	0.00141461	0.592756	0.736594	0.779215	0.275627	0.721819	0.701937	0.682163	0.708671	0.0708956	0.0837595	0	0.00782881	0.000973063	0.0239088	0.00340017	0.0588095	0.0106634	0.421442	0.996034	0.789649	0.263078	0.245274	0.0325292	0.55208	0.421322	0.614962	0.317485	0.114807	0.185067	0.00815226	0.0221029	0.0511047	0.954746	0.00240485	0.0242423	0.154295	0.00125903	0.0168287
Hypoxanthine	0.871367	0.461923	0.74464	0.609429	0.244499	0.00735193	0.367791	0.667242	0.844806	0.856243	0.445331	0.136963	0.670299	0.11185	0.0263507	0.564111	0.00782881	0	0.0108676	0.00266136	0.0891261	0.00881182	0.104177	0.0759446	0.717791	0.51178	0.309882	0.324349	0.296266	0.891446	0.784329	0.968356	0.0627003	0.226158	0.394395	0.0347651	0.110477	0.0425236	0.543573	0.00058923	0.00143335	0.269151	0.00452743	0.0272157
IMP	0.0518455	0.596609	0.287033	0.4779	0.0179345	0.00228209	0.617226	0.821761	0.926382	0.704381	0.5563	0.648075	0.665071	0.913135	0.0498382	0.0655293	0.000973063	0.0108676	0	0.00445947	0.038225	0.299903	0.169489	0.145545	0.297926	0.788729	0.0378768	0.445866	0.0121714	0.51478	0.416092	0.611385	0.960877	0.0163046	0.416598	0.0917787	0.0123412	0.239244	0.524073	0.0600853	0.00324309	0.431957	0.00537203	0.0587125
Inosine	0.192205	0.453516	0.0410867	0.391359	0.0913892	0.0785752	0.263671	0.311972	0.0949543	0.690918	0.749816	0.0238404	0.991268	0.394983	0.0162265	0.999609	0.0239088	0.00266136	0.00445947	0	0.0848973	0.258219	0.162585	0.0288601	0.512745	0.17428	0.0139322	0.506714	0.251289	0.941153	0.231679	0.498376	0.775012	0.108674	0.317463	0.00973892	0.0802571	0.532991	0.191421	0.0379612	0.0170187	0.650747	0.0820197	0.412957
Isoleucine	0.591361	0.942918	0.223912	0.131167	0.10495	0.14463	0.137189	0.448925	0.692291	0.477759	0.686194	0.311483	0.742911	0.261609	0.0239775	0.355219	0.00340017	0.0891261	0.038225	0.0848973	0	0.432844	0.000109119	0.747074	0.601359	0.453351	0.689332	0.556371	0.300637	0.546085	0.951546	0.270022	0.350186	0.603247	0.0628574	0.0186787	0.0412104	0.0305029	0.500727	0.0357516	0.255725	0.0133364	0.182833	0.305065
Lactate	0.11899	0.444597	0.590704	0.215812	0.444758	0.0308656	0.83737	0.924666	0.678667	0.305263	0.205317	0.921211	0.0189748	0.299158	0.508365	0.228847	0.0588095	0.00881182	0.299903	0.258219	0.432844	0	0.153968	0.632723	0.490237	0.820913	0.832871	0.128045	0.680474	0.65619	0.959904	0.837424	0.00150615	0.766469	0.508342	0.139545	0.338461	0.0235543	0.0846752	0.000506099	0.0615626	0.130901	0.00196812	0.00262138
Leucine	0.628871	0.47917	0.571301	0.0138365	0.792467	0.15784	0.573129	0.439038	0.713853	0.602603	0.893446	0.355617	0.467333	0.18294	0.0455365	0.42703	0.0106634	0.104177	0.169489	0.162585	0.000109119	0.153968	0	0.6706	0.799983	0.52617	0.950922	0.379316	0.787518	0.713083	0.428596	0.392815	0.144181	0.657891	0.224905	0.00637057	0.224281	0.00364364	0.938706	0.0163116	0.24151	0.00170258	0.191707	0.168446
Malate	0.568513	0.778572	0.968647	0.84544	0.500354	0.248889	0.525035	0.0454223	0.727317	0.00648908	0.385734	0.0316254	0.582605	0.391527	0.14703	0.666722	0.421442	0.0759446	0.145545	0.0288601	0.747074	0.632723	0.6706	0	0.172208	0.0043671	0.334639	0.862515	0.953745	0.0469683	0.705734	0.633841	0.785626	0.331666	0.764986	0.0339192	0.909111	0.581162	0.948736	0.577853	0.00340917	0.999334	0.438512	0.572592
Methionine	0.16633	0.903227	0.839293	0.285834	0.825427	0.825261	0.0486706	0.304174	0.685548	0.171173	0.438668	0.795241	0.957085	0.15285	0.804513	0.609934	0.996034	0.717791	0.297926	0.512745	0.601359	0.490237	0.799983	0.172208	0	0.155312	0.0755229	0.621572	0.859109	0.624136	0.782231	0.110554	0.0420247	0.0281755	0.291918	0.808518	0.522864	0.524415	0.21001	0.316032	0.406439	0.740037	0.935028	0.964679
Dimethylglycine	0.739909	0.984896	0.981476	0.590332	0.921674	0.744765	0.44711	0.00187749	0.323052	0.00118333	0.959289	0.0965367	0.905803	0.983885	0.694262	0.0839924	0.789649	0.51178	0.788729	0.17428	0.453351	0.820913	0.52617	0.0043671	0.155312	0	0.110369	0.211637	0.331036	0.00663982	0.662591	0.799017	0.554278	0.264657	0.3898	0.29841	0.141392	0.260578	0.499887	0.565284	0.280007	0.493446	0.846164	0.411356
NAD	0.0490431	0.739636	0.0495123	0.425017	0.288219	0.534713	0.627898	0.140855	0.0984647	0.783641	0.869077	0.677605	0.563879	0.280444	0.450954	0.855053	0.263078	0.309882	0.0378768	0.0139322	0.689332	0.832871	0.950922	0.334639	0.0755229	0.110369	0	0.0922529	0.30615	0.843716	0.0289477	0.373683	0.211492	0.0152199	0.594587	0.399623	0.452667	0.274599	0.0229085	0.722438	0.352182	0.752332	0.263705	0.971459
Niacinamide	0.316629	0.678494	0.0236703	0.882367	0.932759	0.046053	0.367341	0.366921	0.000523531	0.448892	0.98486	0.292502	0.35362	0.38444	0.764161	0.0354431	0.245274	0.324349	0.445866	0.506714	0.556371	0.128045	0.379316	0.862515	0.621572	0.211637	0.0922529	0	0.505876	0.925478	0.0848645	0.564132	0.0599569	0.990802	0.64252	0.849731	0.538296	0.00525397	0.00166531	0.219964	0.107448	0.19978	0.0846653	0.00711421
Acetylcarnitine	0.0260817	0.824114	0.48569	0.88987	0.0305771	0.00924335	0.75487	0.185883	0.611011	0.146461	0.283735	0.51795	0.463074	0.227527	0.85269	0.0128279	0.0325292	0.296266	0.0121714	0.251289	0.300637	0.680474	0.787518	0.953745	0.859109	0.331036	0.30615	0.505876	0	0.0543683	0.10929	0.370198	0.640573	0.222093	0.139315	0.650954	0.00813163	0.701608	0.839898	0.205549	0.295082	0.449717	0.112777	0.0640628
Phosphocholine	0.328695	0.643764	0.387568	0.31176	0.578477	0.339558	0.413754	0.0046448	0.800277	0.00351841	0.770785	0.214861	0.515678	0.447837	0.705345	0.0693143	0.55208	0.891446	0.51478	0.941153	0.546085	0.65619	0.713083	0.0469683	0.624136	0.00663982	0.843716	0.925478	0.0543683	0	0.441488	0.150699	0.854077	0.736864	0.249082	0.356028	0.0385218	0.691997	0.76847	0.281647	0.545288	0.900954	0.641601	0.274837
Phosphoethanolamine	0.182821	0.846157	0.061242	0.509302	0.231032	0.68506	0.290883	0.699866	0.331782	0.368347	0.721442	0.943237	0.59003	0.185742	0.598022	0.975395	0.421322	0.784329	0.416092	0.231679	0.951546	0.959904	0.428596	0.705734	0.782231	0.662591	0.0289477	0.0848645	0.10929	0.441488	0	0.659771	0.348844	0.389074	0.408779	0.870628	0.224313	0.0575636	0.160663	0.692974	0.782428	0.128818	0.575582	0.751484
Phenylalanine	0.151905	0.655869	0.731389	0.747295	0.982205	0.424072	0.284349	0.605344	0.568609	0.822702	0.561694	0.812089	0.874566	0.327437	0.484459	0.544581	0.614962	0.968356	0.611385	0.498376	0.270022	0.837424	0.392815	0.633841	0.110554	0.799017	0.373683	0.564132	0.370198	0.150699	0.659771	0	0.220949	0.173081	0.389316	0.440278	0.623484	0.469996	0.615929	0.999978	0.66639	0.127464	0.793039	0.623554
Succinate	0.0132327	0.538066	0.347903	0.677077	0.492789	0.248359	0.435863	0.975768	0.418611	0.554731	0.318934	0.711496	0.0373512	0.0182979	0.53032	0.654704	0.317485	0.0627003	0.960877	0.775012	0.350186	0.00150615	0.144181	0.785626	0.0420247	0.554278	0.211492	0.0599569	0.640573	0.854077	0.348844	0.220949	0	0.237224	0.536514	0.235588	0.527944	0.00718234	0.0197567	0.0114363	0.21196	0.0487486	0.0988208	0.0638636
Taurine	0.0868868	0.956114	0.796722	0.46736	0.427813	0.0991072	0.283817	0.749512	0.992698	0.87103	0.883318	0.821752	0.45658	0.275493	0.54542	0.331068	0.114807	0.226158	0.0163046	0.108674	0.603247	0.766469	0.657891	0.331666	0.0281755	0.264657	0.0152199	0.990802	0.222093	0.736864	0.389074	0.173081	0.237224	0	0.472684	0.593768	0.631279	0.905889	0.471563	0.555195	0.125617	0.999692	0.19174	0.33052
Threonine	0.516469	0.91406	0.235853	0.361653	0.31509	0.594869	0.0549	0.32984	0.21331	0.348263	0.86514	0.630654	0.736286	0.832939	0.52506	0.506581	0.185067	0.394395	0.416598	0.317463	0.0628574	0.508342	0.224905	0.764986	0.291918	0.3898	0.594587	0.64252	0.139315	0.249082	0.408779	0.389316	0.536514	0.472684	0	0.212522	0.187267	0.437594	0.492026	0.200807	0.881743	0.646097	0.575428	0.516067
Tyrosine	0.833461	0.407895	0.385082	0.18847	0.621544	0.123078	0.725738	0.42376	0.407499	0.526122	0.422708	0.054065	0.195661	0.294316	0.0400972	0.923564	0.00815226	0.0347651	0.0917787	0.00973892	0.0186787	0.139545	0.00637057	0.0339192	0.808518	0.29841	0.399623	0.849731	0.650954	0.356028	0.870628	0.440278	0.235588	0.593768	0.212522	0	0.387523	0.107037	0.728354	0.0344351	0.0404649	0.149177	0.111015	0.274366
UDPNAcetylglucosamine	0.202987	0.6305	0.0737091	0.696788	0.0179634	0.0206577	0.0688343	0.366828	0.965155	0.0616894	0.315324	0.875464	0.851335	0.52385	0.235511	0.0649958	0.0221029	0.110477	0.0123412	0.0802571	0.0412104	0.338461	0.224281	0.909111	0.522864	0.141392	0.452667	0.538296	0.00813163	0.0385218	0.224313	0.623484	0.527944	0.631279	0.187267	0.387523	0	0.271939	0.613305	0.0254292	0.189282	0.543018	0.0499453	0.133449
UDPglucose	0.291517	0.882228	0.420246	0.159369	0.994811	0.0458611	0.873449	0.331668	0.34044	0.491795	0.735538	0.736584	0.258644	0.0615424	0.0938044	0.142928	0.0511047	0.0425236	0.239244	0.532991	0.0305029	0.0235543	0.00364364	0.581162	0.524415	0.260578	0.274599	0.00525397	0.701608	0.691997	0.0575636	0.469996	0.00718234	0.905889	0.437594	0.107037	0.271939	0	0.0973656	0.0102277	0.0658784	0.00654561	0.0605432	0.00815698
UMP	0.0322817	0.477478	0.000477647	0.442612	0.214508	0.303256	0.248331	0.501181	0.00571968	0.683822	0.40199	0.317138	0.151127	0.481753	0.424795	0.392714	0.954746	0.543573	0.524073	0.191421	0.500727	0.0846752	0.938706	0.948736	0.21001	0.499887	0.0229085	0.00166531	0.839898	0.76847	0.160663	0.615929	0.0197567	0.471563	0.492026	0.728354	0.613305	0.0973656	0	0.376453	0.472147	0.720997	0.396273	0.0501272
Uracil	0.614566	0.752894	0.694959	0.219835	0.620169	0.0030425	0.351247	0.536633	0.985347	0.192875	0.649777	0.518448	0.217593	0.18161	0.168775	0.205859	0.00240485	0.00058923	0.0600853	0.0379612	0.0357516	0.000506099	0.0163116	0.577853	0.316032	0.565284	0.722438	0.219964	0.205549	0.281647	0.692974	0.999978	0.0114363	0.555195	0.200807	0.0344351	0.0254292	0.0102277	0.376453	0	0.0392413	0.126414	0.00399985	0.00384316
Uridine	0.684824	0.870939	0.858159	0.792731	0.292389	0.00198044	0.792435	0.291005	0.485654	0.490833	0.652821	0.339022	0.387802	0.240118	0.0730338	0.245366	0.0242423	0.00143335	0.00324309	0.0170187	0.255725	0.0615626	0.24151	0.00340917	0.406439	0.280007	0.352182	0.107448	0.295082	0.545288	0.782428	0.66639	0.21196	0.125617	0.881743	0.0404649	0.189282	0.0658784	0.472147	0.0392413	0	0.33489	0.00524778	0.020124
Valine	0.217734	0.507572	0.96354	0.0330328	0.769654	0.528685	0.503488	0.992269	0.771494	0.687251	0.488654	0.861105	0.362831	0.0802316	0.113022	0.449185	0.154295	0.269151	0.431957	0.650747	0.0133364	0.130901	0.00170258	0.999334	0.740037	0.493446	0.752332	0.19978	0.449717	0.900954	0.128818	0.127464	0.0487486	0.999692	0.646097	0.149177	0.543018	0.00654561	0.720997	0.126414	0.33489	0	0.18794	0.316789
Myo-inositol	0.895774	0.818886	0.88807	0.42946	0.491352	0.00188723	0.712606	0.682499	0.399	0.21305	0.709552	0.806447	0.233057	0.542583	0.160656	0.0473215	0.00125903	0.00452743	0.00537203	0.0820197	0.182833	0.00196812	0.191707	0.438512	0.935028	0.846164	0.263705	0.0846653	0.112777	0.641601	0.575582	0.793039	0.0988208	0.19174	0.575428	0.111015	0.0499453	0.0605432	0.396273	0.00399985	0.00524778	0.18794	0	0.00292577
sn-Glycero-3-phosphocholine	0.777609	0.452178	0.278934	0.351067	0.975723	6.75001e-05	0.528104	0.317989	0.145309	0.273576	0.81784	0.407475	0.188946	0.896158	0.741225	0.00266495	0.0168287	0.0272157	0.0587125	0.412957	0.305065	0.00262138	0.168446	0.572592	0.964679	0.411356	0.971459	0.00711421	0.0640628	0.274837	0.751484	0.623554	0.0638636	0.33052	0.516067	0.274366	0.133449	0.00815698	0.0501272	0.00384316	0.020124	0.316789	0.00292577	0

## Sheet: PKD+Sal_Corr_Filtered_p<0.05
	3-Hydroxybutyrate	3-Hydroxyisobutyrate	AMP	Adenosine	Alanine	Asparagine	Aspartate	Betaine	Choline	Citrate	Creatine	Fumarate	Glucose	Glutamate	Glutamine	Glycine	Histidine	Hypoxanthine	IMP	Inosine	Isoleucine	Lactate	Leucine	Malate	Methionine	Dimethylglycine	NAD	Niacinamide	Acetylcarnitine	Phosphocholine	Phosphoethanolamine	Phenylalanine	Succinate	Taurine	Threonine	Tyrosine	UDPNAcetylglucosamine	UDPglucose	UMP	Uracil	Uridine	Valine	Myo-inositol	sn-Glycero-3-phosphocholine
3-Hydroxybutyrate	1	0	0	0	0.755108	0	0	0	0	0	0	0	0.719191	0	0	0	0	0	0	0	0	0	0	0	0	0	0.577946	0	-0.636413	0	0	0	0.688836	0	0	0	0	0	-0.61783	0	0	0	0	0
3-Hydroxyisobutyrate	0	1	0	0	0	0	0	0	0	0	0	0	0.613894	0	0	0	0	0	0	0	0	0	0	0	0	0	0	0	0	0	0	0	0	0	0	0	0	0	0	0	0	0	0	0
AMP	0	0	1	0	0	0	-0.657222	0	0.723168	0	0	0	0	0	0	0	0	0	0	0.59542	0	0	0	0	0	0	-0.57698	0.644509	0	0	0	0	0	0	0	0	0	0	0.848962	0	0	0	0	0
Adenosine	0	0	0	1	0	0	0	0	0	0	0	0	0	0	0	0	0	0	0	0	0	0	0.685672	0	0	0	0	0	0	0	0	0	0	0	0	0	0	0	0	0	0	0.615759	0	0
Alanine	0.755108	0	0	0	1	0	0	0	0	0	0	0	0.636287	0	0	0	0	0	-0.66652	0	0	0	0	0	0	0	0	0	-0.622663	0	0	0	0	0	0	0	-0.666397	0	0	0	0	0	0	0
Asparagine	0	0	0	0	0	1	0	0	0	0	0	0	0	0	0	0.714631	0.809686	-0.727298	-0.789018	0	0	-0.621832	0	0	0	0	0	0.58426	-0.712997	0	0	0	0	0	0	0	-0.655514	-0.584675	0	-0.775421	-0.795388	0	-0.797506	-0.899673
Aspartate	0	0	-0.657222	0	0	0	1	0	0	0	0	0	0	0	0	0	0	0	0	0	0	0	0	0	-0.578718	0	0	0	0	0	0	0	0	0	0	0	0	0	0	0	0	0	0	0
Betaine	0	0	0	0	0	0	0	1	0	0.599216	0	0	0	0	0	0	0	0	0	0	0	0	0	0.585629	0	0.797732	0	0	0	0.753636	0	0	0	0	0	0	0	0	0	0	0	0	0	0
Choline	0	0	0.723168	0	0	0	0	0	1	0	0	-0.581871	0	0	0	0	0	0	0	0	0	0	0	0	0	0	0	0.846004	0	0	0	0	0	0	0	0	0	0	0.742067	0	0	0	0	0
Citrate	0	0	0	0	0	0	0	0.599216	0	1	0	0	0	0	0	0	0	0	0	0	0	0	0	0.734757	0	0.816831	0	0	0	0.768187	0	0	0	0	0	0	0	0	0	0	0	0	0	0
Creatine	0	0	0	0	0	0	0	0	0	0	1	0	0	0	0	0	0	0	0	0	0	0	0	0	0	0	0	0	0	0	0	0	0	0	0	0	0	0	0	0	0	0	0	0
Fumarate	0	0	0	0	0	0	0	0	-0.581871	0	0	1	0	-0.615586	0.676192	-0.630972	0	0	0	-0.643918	0	0	0	0.619669	0	0	0	0	0	0	0	0	0	0	0	0	0	0	0	0	0	0	0	0
Glucose	0.719191	0.613894	0	0	0.636287	0	0	0	0	0	0	0	1	0	0	0	0	0	0	0	0	0.66218	0	0	0	0	0	0	0	0	0	0	0.604462	0	0	0	0	0	0	0	0	0	0	0
Glutamate	0	0	0	0	0	0	0	0	0	0	0	-0.615586	0	1	-0.630718	0	0	0	0	0	0	0	0	0	0	0	0	0	0	0	0	0	0.664984	0	0	0	0	0	0	0	0	0	0	0
Glutamine	0	0	0	0	0	0	0	0	0	0	0	0.676192	0	-0.630718	1	0	0	-0.635544	-0.576313	-0.674065	0.643445	0	0.58538	0	0	0	0	0	0	0	0	0	0	0	0	0.597756	0	0	0	0	0	0	0	0
Glycine	0	0	0	0	0	0.714631	0	0	0	0	0	-0.630972	0	0	0	1	0	0	0	0	0	0	0	0	0	0	0	0.609332	-0.691018	0	0	0	0	0	0	0	0	0	0	0	0	0	-0.581547	-0.7818
Histidine	0	0	0	0	0	0.809686	0	0	0	0	0	0	0	0	0	0	1	-0.723454	-0.824332	-0.643682	0.769911	0	0.70364	0	0	0	0	0	-0.617144	0	0	0	0	0	0	0.720946	-0.650098	0	0	-0.786609	-0.642536	0	-0.814383	-0.671341
Hypoxanthine	0	0	0	0	0	-0.727298	0	0	0	0	0	0	0	0	-0.635544	0	-0.723454	1	0.702372	0.781864	0	0.716052	0	0	0	0	0	0	0	0	0	0	0	0	0	-0.611107	0	0.592097	0	0.842102	0.809148	0	0.755019	0.632792
IMP	0	0	0	0	-0.66652	-0.789018	0	0	0	0	0	0	0	0	-0.576313	0	-0.824332	0.702372	1	0.755831	-0.602291	0	0	0	0	0	-0.603152	0	0.694668	0	0	0	0	-0.673708	0	0	0.69371	0	0	0	0.772274	0	0.745614	0
Inosine	0	0	0.59542	0	0	0	0	0	0	0	0	-0.643918	0	0	-0.674065	0	-0.643682	0.781864	0.755831	1	0	0	0	-0.627731	0	0	-0.68518	0	0	0	0	0	0	0	0	-0.709617	0	0	0	0.602943	0.670496	0	0	0
Isoleucine	0	0	0	0	0	0	0	0	0	0	0	0	0	0	0.643445	0	0.769911	0	-0.602291	0	1	0	0.889153	0	0	0	0	0	0	0	0	0	0	0	0	0.663397	-0.59513	-0.622878	0	-0.608532	0	0.688286	0	0
Lactate	0	0	0	0	0	-0.621832	0	0	0	0	0	0	0.66218	0	0	0	0	0.716052	0	0	0	1	0	0	0	0	0	0	0	0	0	0	0.807106	0	0	0	0	0.644913	0	0.847103	0	0	0.795663	0.78258
Leucine	0	0	0	0.685672	0	0	0	0	0	0	0	0	0	0	0.58538	0	0.70364	0	0	0	0.889153	0	1	0	0	0	0	0	0	0	0	0	0	0	0	0.735839	0	-0.766408	0	-0.673675	0	0.801951	0	0
Malate	0	0	0	0	0	0	0	0.585629	0	0.734757	0	0.619669	0	0	0	0	0	0	0	-0.627731	0	0	0	1	0	0.756951	0	0	0	0.582297	0	0	0	0	0	0.613357	0	0	0	0	-0.769778	0	0	0
Methionine	0	0	0	0	0	0	-0.578718	0	0	0	0	0	0	0	0	0	0	0	0	0	0	0	0	0	1	0	0	0	0	0	0	0	0.593241	0.629812	0	0	0	0	0	0	0	0	0	0
Dimethylglycine	0	0	0	0	0	0	0	0.797732	0	0.816831	0	0	0	0	0	0	0	0	0	0	0	0	0	0.756951	0	1	0	0	0	0.733403	0	0	0	0	0	0	0	0	0	0	0	0	0	0
NAD	0.577946	0	-0.57698	0	0	0	0	0	0	0	0	0	0	0	0	0	0	0	-0.603152	-0.68518	0	0	0	0	0	0	1	0	0	0	0.627467	0	0	0.678789	0	0	0	0	-0.647191	0	0	0	0	0
Niacinamide	0	0	0.644509	0	0	0.58426	0	0	0.846004	0	0	0	0	0	0	0.609332	0	0	0	0	0	0	0	0	0	0	0	1	0	0	0	0	0	0	0	0	0	-0.746858	0.802893	0	0	0	0	-0.729285
Acetylcarnitine	-0.636413	0	0	0	-0.622663	-0.712997	0	0	0	0	0	0	0	0	0	-0.691018	-0.617144	0	0.694668	0	0	0	0	0	0	0	0	0	1	0	0	0	0	0	0	0	0.721103	0	0	0	0	0	0	0
Phosphocholine	0	0	0	0	0	0	0	0.753636	0	0.768187	0	0	0	0	0	0	0	0	0	0	0	0	0	0.582297	0	0.733403	0	0	0	1	0	0	0	0	0	0	0.601562	0	0	0	0	0	0	0
Phosphoethanolamine	0	0	0	0	0	0	0	0	0	0	0	0	0	0	0	0	0	0	0	0	0	0	0	0	0	0	0.627467	0	0	0	1	0	0	0	0	0	0	0	0	0	0	0	0	0
Phenylalanine	0	0	0	0	0	0	0	0	0	0	0	0	0	0	0	0	0	0	0	0	0	0	0	0	0	0	0	0	0	0	0	1	0	0	0	0	0	0	0	0	0	0	0	0
Succinate	0.688836	0	0	0	0	0	0	0	0	0	0	0	0.604462	0.664984	0	0	0	0	0	0	0	0.807106	0	0	0.593241	0	0	0	0	0	0	0	1	0	0	0	0	0.72871	-0.659031	0.698931	0	-0.578556	0	0
Taurine	0	0	0	0	0	0	0	0	0	0	0	0	0	0	0	0	0	0	-0.673708	0	0	0	0	0	0.629812	0	0.678789	0	0	0	0	0	0	1	0	0	0	0	0	0	0	0	0	0
Threonine	0	0	0	0	0	0	0	0	0	0	0	0	0	0	0	0	0	0	0	0	0	0	0	0	0	0	0	0	0	0	0	0	0	0	1	0	0	0	0	0	0	0	0	0
Tyrosine	0	0	0	0	0	0	0	0	0	0	0	0	0	0	0.597756	0	0.720946	-0.611107	0	-0.709617	0.663397	0	0.735839	0.613357	0	0	0	0	0	0	0	0	0	0	0	1	0	0	0	-0.61198	-0.596883	0	0	0
UDPNAcetylglucosamine	0	0	0	0	-0.666397	-0.655514	0	0	0	0	0	0	0	0	0	0	-0.650098	0	0.69371	0	-0.59513	0	0	0	0	0	0	0	0.721103	0.601562	0	0	0	0	0	0	1	0	0	0.638548	0	0	0.576095	0
UDPglucose	0	0	0	0	0	-0.584675	0	0	0	0	0	0	0	0	0	0	0	0.592097	0	0	-0.622878	0.644913	-0.766408	0	0	0	0	-0.746858	0	0	0	0	0.72871	0	0	0	0	1	0	0.706407	0	-0.734247	0	0.72091
UMP	-0.61783	0	0.848962	0	0	0	0	0	0.742067	0	0	0	0	0	0	0	0	0	0	0	0	0	0	0	0	0	-0.647191	0.802893	0	0	0	0	-0.659031	0	0	0	0	0	1	0	0	0	0	0
Uracil	0	0	0	0	0	-0.775421	0	0	0	0	0	0	0	0	0	0	-0.786609	0.842102	0	0.602943	-0.608532	0.847103	-0.673675	0	0	0	0	0	0	0	0	0	0.698931	0	0	-0.61198	0.638548	0.706407	0	1	0.59981	0	0.76159	0.763667
Uridine	0	0	0	0	0	-0.795388	0	0	0	0	0	0	0	0	0	0	-0.642536	0.809148	0.772274	0.670496	0	0	0	-0.769778	0	0	0	0	0	0	0	0	0	0	0	-0.596883	0	0	0	0.59981	1	0	0.746924	0.657583
Valine	0	0	0	0.615759	0	0	0	0	0	0	0	0	0	0	0	0	0	0	0	0	0.688286	0	0.801951	0	0	0	0	0	0	0	0	0	-0.578556	0	0	0	0	-0.734247	0	0	0	1	0	0
Myo-inositol	0	0	0	0	0	-0.797506	0	0	0	0	0	0	0	0	0	-0.581547	-0.814383	0.755019	0.745614	0	0	0.795663	0	0	0	0	0	0	0	0	0	0	0	0	0	0	0.576095	0	0	0.76159	0.746924	0	1	0.777326
sn-Glycero-3-phosphocholine	0	0	0	0	0	-0.899673	0	0	0	0	0	0	0	0	0	-0.7818	-0.671341	0.632792	0	0	0	0.78258	0	0	0	0	0	-0.729285	0	0	0	0	0	0	0	0	0	0.72091	0	0.763667	0.657583	0	0.777326	1
