# Supplementary material for: Short salsalate administration affects cell proliferation, metabolism, and inflammation in polycystic kidney disease
Source: iScience. 2023 Oct 19;26(11):108278. doi: 10.1016/j.isci.2023.108278 (PMC10665819; doi:10.1016/j.isci.2023.108278)
Supplement: Table S8. Gene set enrichment analysis (GSEA) results for upregulated genes found between PKD + Salsalate & PKD related to Figure 6 — Genes selected for GSEA either had FDR <0.05 and/or Log2FC < 0.5 / > 0.5. This selection resulted in 184 genes, of which 55 were upregulated by short salsalate treatment. These genes were used as input to gProfiler2 v0.2.1, using three different datasets: (1) GO, (2) KEGG and (3) Reactome. All terms with a p value (FDR) p < 0.05 are declared significant. [file mmc8.xlsx]

## Sheet: Legend
Gene set enrichment analysis on upregulated genes between PKD + Salsalate and PKD
Gene set enrichment analysis is performed using R v4.2.2.
Genes selected for analysis either had FDR < 0.05 and/or Log2FC < 0.5 / > 0.5
This selection resulted in 184 genes, out of which 55 were upregulated.
These 55 genes (see Genes Used Tab) were used as input to gProfiler2 v0.2.1, using three different databases: (1) GO (BP, CC & MF), (2) KEGG & (3) Reactome.
All terms with a p-value (FDR) < 0.05 are declared significant

## Sheet: Genes Used
feature	geneName	avgLog2CPM	avgLog2FC	P.Value	FDR	DE	chromosome	startPos	endPos	geneStrand	geneLength	exonLength	geneGC	exonGC	intronGC	geneType	avgCPM	avgFC
ENSMUSG00000032087	Dscaml1	0.713945	1.39208	8.75187e-08	0.000607993	1	9	45337926	45665010	+	327085	8868	0.490635	0.559878	0.488706	protein_coding	1.64028	2.62457
ENSMUSG00000024747	Aldh1a7	4.80348	0.814414	2.70138e-07	0.0012511	1	19	20670317	20704926	-	34610	2053	0.385536	0.46225	0.380698	protein_coding	27.9248	1.75858
ENSMUSG00000004035	Gstm7	3.36551	0.474768	8.60659e-07	0.0023916	1	3	107833650	107839133	-	5484	1593	0.50538	0.522913	0.498201	protein_coding	10.3067	1.38969
ENSMUSG00000021336	Slc17a4	2.78016	0.698457	5.54853e-06	0.0070083	1	13	24079873	24098992	-	19120	5969	0.429834	0.442453	0.424106	protein_coding	6.8693	1.62277
ENSMUSG00000038486	Sv2a	4.05709	0.378698	4.72153e-06	0.0070083	1	3	96088467	96102837	+	14371	4623	0.511134	0.540342	0.497281	protein_coding	16.6458	1.30017
ENSMUSG00000044816	D630023F18Rik	3.7095	0.730733	3.82932e-06	0.0070083	1	1	65144444	65162373	-	17930	2658	0.427743	0.417231	0.429572	protein_coding	13.0819	1.65948
ENSMUSG00000026295	Spp2	7.61799	0.483122	1.4714e-05	0.0143709	1	1	88334683	88354160	+	19478	984	0.457925	0.507114	0.455307	protein_coding	196.445	1.39777
ENSMUSG00000027452	Acss1	7.16732	0.387139	1.96715e-05	0.014385	1	2	150460025	150510420	-	50396	4113	0.462486	0.516655	0.457673	protein_coding	143.74	1.3078
ENSMUSG00000027577	Chrna4	5.8094	0.778143	1.69815e-05	0.014385	1	2	180660173	180685339	-	25167	5014	0.526822	0.552653	0.520395	protein_coding	56.0795	1.71492
ENSMUSG00000026205	Slc23a3	3.17048	0.374639	2.67425e-05	0.015109	1	1	75102185	75110534	-	8350	2156	0.486645	0.562152	0.460358	protein_coding	9.00345	1.29652
ENSMUSG00000028715	Cyp4a14	6.31457	1.75375	2.63218e-05	0.015109	1	4	115343397	115353339	-	9943	2589	0.414605	0.453071	0.401061	protein_coding	79.5929	3.37235
ENSMUSG00000043439	Epop	2.90474	0.477049	2.71863e-05	0.015109	1	11	97518215	97520528	-	2314	2313	0.668828	0.668828	0	protein_coding	7.48881	1.39189
ENSMUSG00000055629	B4galnt4	0.786603	1.03464	2.39604e-05	0.015109	1	7	140641017	140652313	+	11297	3834	0.556126	0.587637	0.539936	protein_coding	1.72501	2.0486
ENSMUSG00000075044	Slc22a29	1.96537	0.583102	3.12381e-05	0.0160689	1	19	8137529	8196264	-	58736	2262	0.387401	0.400531	0.386875	protein_coding	3.90513	1.49807
ENSMUSG00000001334	Fndc5	1.52641	0.572305	4.02333e-05	0.0186334	1	4	129030792	129038386	+	7595	2757	0.53055	0.535365	0.527806	protein_coding	2.88068	1.4869
ENSMUSG00000022415	Syngr1	4.24761	0.379921	4.41108e-05	0.0191523	1	15	79975535	80003702	+	28168	4801	0.528455	0.560092	0.521955	protein_coding	18.9958	1.30127
ENSMUSG00000021213	Akr1c13	4.34614	0.352703	5.0792e-05	0.021385	1	13	4241149	4255595	+	14447	1423	0.36723	0.439916	0.359287	protein_coding	20.3385	1.27695
ENSMUSG00000001313	Rnd2	4.21502	0.241169	6.40308e-05	0.0247123	1	11	101355825	101362679	+	6855	1983	0.549752	0.595058	0.531308	protein_coding	18.5715	1.18195
ENSMUSG00000007950	Abhd8	4.63856	0.262157	7.91365e-05	0.0256665	1	8	71909349	71916299	-	6951	4074	0.546906	0.551792	0.539986	protein_coding	24.9084	1.19927
ENSMUSG00000017390	Aldoc	4.31333	0.308505	7.50184e-05	0.0256665	1	11	78213794	78218607	+	4814	3254	0.524621	0.521819	0.530468	protein_coding	19.8812	1.23842
ENSMUSG00000030825	Hsd17b14	2.76877	0.40552	7.55551e-05	0.0256665	1	7	45204317	45217176	+	12860	2033	0.508749	0.560256	0.499076	protein_coding	6.81527	1.32457
ENSMUSG00000048489	Depp1	3.89176	1.11361	7.94774e-05	0.0256665	1	6	116627570	116629755	+	2186	1356	0.518078	0.550147	0.465621	protein_coding	14.8435	2.16386
ENSMUSG00000051483	Cbr1	5.6858	0.423368	8.82474e-05	0.0272469	1	16	93402741	93407393	+	4653	2548	0.475709	0.485086	0.464354	protein_coding	51.4748	1.34105
ENSMUSG00000025196	Cpn1	6.59777	0.325731	0.000100757	0.0291396	1	19	43944746	43974995	-	30250	3679	0.478727	0.534384	0.47102	protein_coding	96.856	1.2533
ENSMUSG00000054612	Mgmt	3.49641	0.377517	9.71781e-05	0.0291396	1	7	136496343	136731995	+	235653	2889	0.45944	0.53271	0.458531	protein_coding	11.2856	1.2991
ENSMUSG00000020083	Fam241b	2.19415	0.359168	0.000122981	0.0305126	1	10	61943434	61979699	-	36266	2973	0.495354	0.547931	0.490658	protein_coding	4.57621	1.28269
ENSMUSG00000037440	Vnn1	6.57731	0.453507	0.000150933	0.03512	1	10	23770586	23781241	+	10656	2409	0.421962	0.45164	0.413291	protein_coding	95.4919	1.36936
ENSMUSG00000071547	Nt5dc2	5.16704	0.365191	0.000151662	0.03512	1	14	30853010	30861081	+	8072	2364	0.578119	0.590948	0.572805	protein_coding	35.9282	1.28805
ENSMUSG00000028937	Acot7	4.89741	0.227859	0.000158555	0.0361141	1	4	152262591	152356312	+	93722	2112	0.509235	0.574811	0.507723	protein_coding	29.8035	1.1711
ENSMUSG00000048572	Tmem252	6.59275	0.581602	0.000189418	0.0408678	1	19	24651372	24659597	+	8226	5032	0.453982	0.463633	0.438772	protein_coding	96.5198	1.49651
ENSMUSG00000041939	Mvk	4.45517	0.353712	0.000214264	0.0444326	1	5	114582330	114598652	+	16323	2664	0.549626	0.558934	0.547811	protein_coding	21.9351	1.27784
ENSMUSG00000000934	Top1mt	5.38864	0.19039	0.000250995	0.0471261	1	15	75528884	75550649	-	21766	2029	0.525706	0.553967	0.522801	protein_coding	41.8931	1.14107
ENSMUSG00000028970	Abcb1b	3.33518	0.455458	0.000247695	0.0471261	1	5	8848147	8916315	+	68169	7961	0.413728	0.439769	0.410285	protein_coding	10.0923	1.37122
ENSMUSG00000070661	Rnf186	4.47599	0.320922	0.00026313	0.0481043	1	4	138694423	138695676	+	1254	1253	0.568236	0.568236	0	protein_coding	22.254	1.24913
ENSMUSG00000072949	Acot1	6.32485	0.504534	0.000261893	0.0481043	1	12	84056264	84065145	+	8882	3915	0.487333	0.500128	0.477245	protein_coding	80.1623	1.41867
ENSMUSG00000040258	Nxph4	1.85445	0.713791	0.000322476	0.0514107	0	10	127361342	127370428	-	9087	1673	0.558001	0.61327	0.545528	protein_coding	3.61615	1.64011
ENSMUSG00000053168	9030619P08Rik	4.33795	0.505311	0.000366128	0.0535471	0	15	75299455	75303678	-	4224	930	0.479991	0.472043	0.482235	transcribed_unprocessed_pseudogene	20.2234	1.41943
ENSMUSG00000024330	Col11a2	1.51315	0.588223	0.000389349	0.0557692	0	17	34258411	34285659	+	27249	6807	0.560298	0.615249	0.541999	protein_coding	2.85432	1.50339
ENSMUSG00000060985	Tdrd5	1.80112	0.567872	0.000540465	0.0656949	0	1	156082866	156131234	-	48369	6919	0.424496	0.445296	0.421023	protein_coding	3.4849	1.48234
ENSMUSG00000038567	Cyp24a1	5.79164	1.22758	0.000726546	0.0764744	0	2	170324628	170339065	-	14438	3548	0.475445	0.491263	0.470291	protein_coding	55.3932	2.34173
ENSMUSG00000030268	Bcat1	5.69406	0.607348	0.000905125	0.0806141	0	6	144939561	145021910	-	82350	9305	0.462786	0.482536	0.460271	protein_coding	51.7706	1.52346
ENSMUSG00000039710	Slc7a12	2.27574	0.903813	0.00109049	0.0869737	0	3	14545757	14570890	+	25134	1737	0.359965	0.373633	0.35895	protein_coding	4.84247	1.871
ENSMUSG00000064358	mt-Co3	6.48023	0.658061	0.00145667	0.0982477	0	MT	8607	9390	+	784	783	0.389527	0.389527	0	protein_coding	89.2777	1.57796
ENSMUSG00000002266	Zim1	1.37403	0.539431	0.00221042	0.11862	0	7	6674268	6699449	-	25182	8077	0.438743	0.43011	0.44282	protein_coding	2.59193	1.4534
ENSMUSG00000074818	Pdzd7	0.822492	0.501873	0.00464891	0.175478	0	19	45015345	45034156	-	18812	4038	0.528255	0.581228	0.513775	protein_coding	1.76846	1.41605
ENSMUSG00000081344	Gm14303	0.61501	0.77467	0.00634679	0.201107	0	2	172351441	172351611	-	171	170	0.588235	0.588235	0	processed_pseudogene	1.53157	1.7108
ENSMUSG00000005716	Pvalb	3.35892	0.522217	0.00834324	0.228445	0	15	78075314	78090600	-	15287	1036	0.52257	0.496139	0.524491	protein_coding	10.2597	1.43616
ENSMUSG00000028655	Mfsd2a	4.77711	0.687428	0.0114955	0.264471	0	4	122840643	122854981	-	14339	2235	0.510671	0.543624	0.504586	protein_coding	27.4192	1.61041
ENSMUSG00000051747	Ttn	3.23103	0.976097	0.0277597	0.383012	0	2	76534324	76812891	-	278568	116989	0.416697	0.469104	0.378752	protein_coding	9.38935	1.96714
ENSMUSG00000102349	Gm37376	0.955709	0.617303	0.0343722	0.42678	0	19	5851969	5852421	+	453	452	0.435841	0.435841	0	TEC	1.93953	1.53401
ENSMUSG00000064357	mt-Atp6	6.58383	0.635483	0.0387448	0.443571	0	MT	7927	8607	+	681	680	0.360294	0.360294	0	protein_coding	95.9248	1.55346
ENSMUSG00000058626	Capn11	0.555044	1.32805	0.0712838	0.552569	0	17	45941130	45970251	-	29122	2685	0.481886	0.52216	0.477795	protein_coding	1.46921	2.51063
ENSMUSG00000100862	Gm10925	7.39608	0.578333	0.16142	0.704122	0	1	24653055	24653732	-	678	677	0.361891	0.361891	0	unprocessed_pseudogene	168.439	1.49312
ENSMUSG00000044405	Adig	0.887287	0.604426	0.229053	0.763568	0	2	158344532	158350118	+	5587	806	0.518081	0.539702	0.514435	protein_coding	1.8497	1.52037
ENSMUSG00000035299	Mid1	2.50313	0.533706	0.244161	0.770295	0	X	168468195	168788732	+	320538	6702	0.390548	0.501492	0.388179	protein_coding	5.66913	1.44764

## Sheet: GO_Biological Process
source	term_id	term_name	p_value	term_size	query_size	intersection_size	parents	significant	intersection
GO:BP	GO:0006629	lipid metabolic process	0.00180722	1441	49	13	GO:0044238,GO:0071704	TRUE	Gstm7,Acss1,Cyp4a14,Akr1c13,Abhd8,Hsd17b14,Cbr1,Acot7,Mvk,Acot1,Cyp24a1,Bcat1,Mfsd2a
GO:BP	GO:0032787	monocarboxylic acid metabolic process	0.00382573	655	49	9	GO:0019752	TRUE	Gstm7,Acss1,Cyp4a14,Aldoc,Vnn1,Acot7,Acot1,Cyp24a1,Mfsd2a
GO:BP	GO:0044281	small molecule metabolic process	0.00497786	1847	49	14	GO:0008152	TRUE	Aldh1a7,Gstm7,Acss1,Cyp4a14,Aldoc,Cbr1,Vnn1,Acot7,Mvk,Acot1,Cyp24a1,Bcat1,Mfsd2a,mt-Atp6
GO:BP	GO:0044282	small molecule catabolic process	0.00863001	379	49	7	GO:0009056,GO:0044281	TRUE	Aldh1a7,Cyp4a14,Cbr1,Acot7,Cyp24a1,Bcat1,Mfsd2a
GO:BP	GO:0019752	carboxylic acid metabolic process	0.00988252	944	49	10	GO:0043436	TRUE	Gstm7,Acss1,Cyp4a14,Aldoc,Vnn1,Acot7,Acot1,Cyp24a1,Bcat1,Mfsd2a
GO:BP	GO:0043436	oxoacid metabolic process	0.0116664	962	49	10	GO:0006082	TRUE	Gstm7,Acss1,Cyp4a14,Aldoc,Vnn1,Acot7,Acot1,Cyp24a1,Bcat1,Mfsd2a
GO:BP	GO:0006082	organic acid metabolic process	0.0127734	972	49	10	GO:0044237,GO:0044281,GO:0071704	TRUE	Gstm7,Acss1,Cyp4a14,Aldoc,Vnn1,Acot7,Acot1,Cyp24a1,Bcat1,Mfsd2a
GO:BP	GO:0006706	steroid catabolic process	0.0243722	26	49	3	GO:0008202,GO:0016042,GO:1901361	TRUE	Hsd17b14,Cbr1,Cyp24a1
GO:BP	GO:1901569	fatty acid derivative catabolic process	0.0273842	27	49	3	GO:0016042,GO:1901568	TRUE	Cyp4a14,Cbr1,Acot7
GO:BP	GO:0006631	fatty acid metabolic process	0.0286578	456	49	7	GO:0032787,GO:0044255	TRUE	Gstm7,Acss1,Cyp4a14,Acot7,Acot1,Cyp24a1,Mfsd2a
GO:BP	GO:0006637	acyl-CoA metabolic process	0.0518128	98	49	4	GO:0009150,GO:0033875,GO:0034032,GO:0035383,GO:0043603	FALSE	Acss1,Acot7,Mvk,Acot1
GO:BP	GO:0035383	thioester metabolic process	0.0518128	98	49	4	GO:0006790,GO:0071704	FALSE	Acss1,Acot7,Mvk,Acot1
GO:BP	GO:0016042	lipid catabolic process	0.070389	354	49	6	GO:0006629,GO:1901575	FALSE	Cyp4a14,Hsd17b14,Cbr1,Acot7,Cyp24a1,Mfsd2a
GO:BP	GO:0006820	anion transport	0.0851455	541	49	7	GO:0006811	FALSE	Slc17a4,Sv2a,Slc23a3,Slc22a29,Abcb1b,Slc7a12,Mfsd2a
GO:BP	GO:0015711	organic anion transport	0.107353	382	49	6	GO:0006820,GO:0071702	FALSE	Slc17a4,Sv2a,Slc23a3,Slc22a29,Slc7a12,Mfsd2a
GO:BP	GO:0033875	ribonucleoside bisphosphate metabolic process	0.118227	121	49	4	GO:0033865	FALSE	Acss1,Acot7,Mvk,Acot1
GO:BP	GO:0033865	nucleoside bisphosphate metabolic process	0.118227	121	49	4	GO:0006753	FALSE	Acss1,Acot7,Mvk,Acot1
GO:BP	GO:0034032	purine nucleoside bisphosphate metabolic process	0.118227	121	49	4	GO:0033865,GO:0072521	FALSE	Acss1,Acot7,Mvk,Acot1
GO:BP	GO:0044283	small molecule biosynthetic process	0.120858	572	49	7	GO:0009058,GO:0044281	FALSE	Gstm7,Acss1,Cyp4a14,Aldoc,Acot7,Mvk,Bcat1
GO:BP	GO:0001676	long-chain fatty acid metabolic process	0.130042	124	49	4	GO:0006631	FALSE	Gstm7,Cyp4a14,Acot7,Acot1
GO:BP	GO:0055085	transmembrane transport	0.140721	1561	49	11	GO:0006810,GO:0009987	FALSE	Gstm7,Slc17a4,Sv2a,Chrna4,Slc23a3,Slc22a29,Abcb1b,Slc7a12,mt-Co3,Mfsd2a,mt-Atp6
GO:BP	GO:0044255	cellular lipid metabolic process	0.149631	1040	49	9	GO:0006629,GO:0044237	FALSE	Gstm7,Acss1,Cyp4a14,Abhd8,Acot7,Mvk,Acot1,Cyp24a1,Mfsd2a
GO:BP	GO:0006811	ion transport	0.189639	1614	49	11	GO:0006810	FALSE	Gstm7,Slc17a4,Sv2a,Chrna4,Slc23a3,Slc22a29,Abcb1b,Slc7a12,mt-Co3,Mfsd2a,mt-Atp6
GO:BP	GO:0009150	purine ribonucleotide metabolic process	0.266488	451	49	6	GO:0006163,GO:0009259	FALSE	Acss1,Aldoc,Acot7,Mvk,Acot1,mt-Atp6
GO:BP	GO:1901568	fatty acid derivative metabolic process	0.307328	60	49	3	GO:0006629	FALSE	Cyp4a14,Cbr1,Acot7
GO:BP	GO:0009259	ribonucleotide metabolic process	0.337007	471	49	6	GO:0009117,GO:0019693	FALSE	Acss1,Aldoc,Acot7,Mvk,Acot1,mt-Atp6
GO:BP	GO:0046394	carboxylic acid biosynthetic process	0.35774	301	49	5	GO:0016053,GO:0019752	FALSE	Gstm7,Acss1,Cyp4a14,Acot7,Bcat1
GO:BP	GO:0006163	purine nucleotide metabolic process	0.360812	477	49	6	GO:0009117,GO:0072521	FALSE	Acss1,Aldoc,Acot7,Mvk,Acot1,mt-Atp6
GO:BP	GO:0016053	organic acid biosynthetic process	0.368878	303	49	5	GO:0006082,GO:0044249,GO:0044283,GO:1901576	FALSE	Gstm7,Acss1,Cyp4a14,Acot7,Bcat1
GO:BP	GO:0019693	ribose phosphate metabolic process	0.373204	480	49	6	GO:0006796,GO:0019637,GO:1901135	FALSE	Acss1,Aldoc,Acot7,Mvk,Acot1,mt-Atp6
GO:BP	GO:0046942	carboxylic acid transport	0.403883	309	49	5	GO:0015711	FALSE	Slc17a4,Sv2a,Slc23a3,Slc22a29,Slc7a12
GO:BP	GO:0060856	establishment of blood-brain barrier	0.432486	13	49	2	GO:0007417,GO:0048468	FALSE	Abcb1b,Mfsd2a
GO:BP	GO:0042363	fat-soluble vitamin catabolic process	0.503989	14	49	2	GO:0006775,GO:0009111	FALSE	Cbr1,Cyp24a1
GO:BP	GO:0072521	purine-containing compound metabolic process	0.527492	512	49	6	GO:0006725,GO:0034641,GO:0046483,GO:1901360,GO:1901564	FALSE	Acss1,Aldoc,Acot7,Mvk,Acot1,mt-Atp6
GO:BP	GO:0008202	steroid metabolic process	0.531637	328	49	5	GO:0006629,GO:1901360	FALSE	Akr1c13,Hsd17b14,Cbr1,Mvk,Cyp24a1
GO:BP	GO:0009056	catabolic process	0.585248	2490	49	13	GO:0008152	FALSE	Aldh1a7,Gstm7,Cyp4a14,Aldoc,Hsd17b14,Depp1,Cbr1,Cpn1,Acot7,Rnf186,Cyp24a1,Bcat1,Mfsd2a
GO:BP	GO:0015849	organic acid transport	0.6019	337	49	5	GO:0071702	FALSE	Sv2a,Slc23a3,Abcb1b,Slc7a12,Mfsd2a
GO:BP	GO:0006790	sulfur compound metabolic process	0.66125	344	49	5	GO:0044237	FALSE	Gstm7,Acss1,Acot7,Mvk,Acot1
GO:BP	GO:1901523	icosanoid catabolic process	0.663081	16	49	2	GO:1901569	FALSE	Cyp4a14,Cbr1
GO:BP	GO:0009111	vitamin catabolic process	0.663081	16	49	2	GO:0006766,GO:0044248,GO:0044282	FALSE	Cbr1,Cyp24a1
GO:BP	GO:0019637	organophosphate metabolic process	0.701024	1009	49	8	GO:0006793,GO:0071704	FALSE	Acss1,Abhd8,Aldoc,Acot7,Mvk,Acot1,Mfsd2a,mt-Atp6
GO:BP	GO:1901616	organic hydroxy compound catabolic process	0.801653	83	49	3	GO:1901575,GO:1901615	FALSE	Aldh1a7,Cyp4a14,Cyp24a1
GO:BP	GO:0150104	transport across blood-brain barrier	0.941653	19	49	2	GO:0010232	FALSE	Abcb1b,Mfsd2a

## Sheet: GO_Cellular Component
source	term_id	term_name	p_value	term_size	query_size	intersection_size	parents	significant	intersection
GO:CC	GO:0005739	mitochondrion	0.0460587	1929	51	12	GO:0005737,GO:0043231	TRUE	Acss1,Abhd8,Aldoc,Depp1,Acot7,Top1mt,Abcb1b,Acot1,Cyp24a1,Bcat1,mt-Co3,mt-Atp6
GO:CC	GO:0005737	cytoplasm	0.0936154	11483	51	34	GO:0005622,GO:0110165	FALSE	Aldh1a7,Gstm7,Slc17a4,Sv2a,Acss1,Cyp4a14,B4galnt4,Fndc5,Syngr1,Akr1c13,Rnd2,Abhd8,Aldoc,Hsd17b14,Depp1,Cbr1,Acot7,Mvk,Top1mt,Abcb1b,Rnf186,Acot1,Tdrd5,Cyp24a1,Bcat1,Slc7a12,mt-Co3,Pvalb,Mfsd2a,Ttn,mt-Atp6,Capn11,Adig,Mid1
GO:CC	GO:0030285	integral component of synaptic vesicle membrane	0.663715	41	51	2	GO:0031301,GO:0098563	FALSE	Sv2a,Syngr1
GO:CC	GO:0005777	peroxisome	0.708322	151	51	3	GO:0042579	FALSE	Fndc5,Depp1,Mvk
GO:CC	GO:0042579	microbody	0.708322	151	51	3	GO:0005737,GO:0043231	FALSE	Fndc5,Depp1,Mvk
GO:CC	GO:1990733	titin-telethonin complex	0.920132	2	51	1	GO:0030018,GO:0032991	FALSE	Ttn

## Sheet: GO_Molecular Function
source	term_id	term_name	p_value	term_size	query_size	intersection_size	parents	significant	intersection
GO:MF	GO:0003824	catalytic activity	0.000480903	5664	50	27	GO:0003674	TRUE	Aldh1a7,Gstm7,Acss1,Cyp4a14,B4galnt4,Akr1c13,Rnd2,Abhd8,Aldoc,Hsd17b14,Cbr1,Cpn1,Mgmt,Vnn1,Nt5dc2,Acot7,Mvk,Top1mt,Rnf186,Acot1,Cyp24a1,Bcat1,mt-Co3,Ttn,mt-Atp6,Capn11,Mid1
GO:MF	GO:0046943	carboxylic acid transmembrane transporter activity	0.00833413	167	50	5	GO:0005342	TRUE	Slc23a3,Slc22a29,Abcb1b,Slc7a12,Mfsd2a
GO:MF	GO:0005342	organic acid transmembrane transporter activity	0.00857706	168	50	5	GO:0022857	TRUE	Slc23a3,Slc22a29,Abcb1b,Slc7a12,Mfsd2a
GO:MF	GO:0022857	transmembrane transporter activity	0.0164754	1071	50	10	GO:0005215	TRUE	Slc17a4,Sv2a,Chrna4,Slc23a3,Slc22a29,Abcb1b,Slc7a12,mt-Co3,Mfsd2a,mt-Atp6
GO:MF	GO:0005215	transporter activity	0.0333782	1165	50	10	GO:0003674	TRUE	Slc17a4,Sv2a,Chrna4,Slc23a3,Slc22a29,Abcb1b,Slc7a12,mt-Co3,Mfsd2a,mt-Atp6
GO:MF	GO:0016491	oxidoreductase activity	0.0605505	787	50	8	GO:0003824	FALSE	Aldh1a7,Gstm7,Cyp4a14,Akr1c13,Hsd17b14,Cbr1,Cyp24a1,mt-Co3
GO:MF	GO:0047020	15-hydroxyprostaglandin-D dehydrogenase (NADP+) activity	0.0722572	10	50	2	GO:0016616	FALSE	Akr1c13,Cbr1
GO:MF	GO:0016616	oxidoreductase activity, acting on the CH-OH group of donors, NAD or NADP as acceptor	0.0985806	152	50	4	GO:0016614	FALSE	Cyp4a14,Akr1c13,Hsd17b14,Cbr1
GO:MF	GO:0016614	oxidoreductase activity, acting on CH-OH group of donors	0.131678	164	50	4	GO:0016491	FALSE	Cyp4a14,Akr1c13,Hsd17b14,Cbr1
GO:MF	GO:0015245	fatty acid transmembrane transporter activity	0.167538	15	50	2	GO:0005319,GO:0008028	FALSE	Slc22a29,Mfsd2a
GO:MF	GO:0102991	myristoyl-CoA hydrolase activity	0.167538	15	50	2	GO:0016790	FALSE	Acot7,Acot1
GO:MF	GO:0140333	glycerophospholipid flippase activity	0.167538	15	50	2	GO:0005548,GO:0140327	FALSE	Abcb1b,Mfsd2a
GO:MF	GO:0140327	flippase activity	0.243203	18	50	2	GO:0140326	FALSE	Abcb1b,Mfsd2a
GO:MF	GO:0016290	palmitoyl-CoA hydrolase activity	0.271472	19	50	2	GO:0047617	FALSE	Acot7,Acot1
GO:MF	GO:0033293	monocarboxylic acid binding	0.363521	94	50	3	GO:0031406	FALSE	Gstm7,Cyp4a14,Akr1c13
GO:MF	GO:0022804	active transmembrane transporter activity	0.421188	388	50	5	GO:0022857	FALSE	Slc17a4,Slc22a29,Abcb1b,mt-Co3,Mfsd2a
GO:MF	GO:0140326	ATPase-coupled intramembrane lipid transporter activity	0.593317	28	50	2	GO:0140303,GO:0140657	FALSE	Abcb1b,Mfsd2a
GO:MF	GO:0042802	identical protein binding	0.657255	2323	50	12	GO:0005515	FALSE	Dscaml1,Aldh1a7,Gstm7,Aldoc,Hsd17b14,Acot7,Mvk,Bcat1,Pdzd7,Pvalb,Ttn,Mid1
GO:MF	GO:0047617	acyl-CoA hydrolase activity	0.727117	31	50	2	GO:0016289	FALSE	Acot7,Acot1
GO:MF	GO:0016289	CoA hydrolase activity	0.823551	33	50	2	GO:0016790	FALSE	Acot7,Acot1
GO:MF	GO:0003908	methylated-DNA-[protein]-cysteine S-methyltransferase activity	0.837442	1	50	1	GO:0008172	FALSE	Mgmt
GO:MF	GO:0140348	lysophosphatidylcholine flippase activity	0.837442	1	50	1	GO:0140333	FALSE	Mfsd2a
GO:MF	GO:0050221	prostaglandin-E2 9-reductase activity	0.837442	1	50	1	GO:0016616	FALSE	Cbr1
GO:MF	GO:0008403	25-hydroxycholecalciferol-24-hydroxylase activity	0.837442	1	50	1	GO:0016705,GO:0070576	FALSE	Cyp24a1
GO:MF	GO:0004496	mevalonate kinase activity	0.837442	1	50	1	GO:0016301,GO:0016773	FALSE	Mvk
GO:MF	GO:0047021	15-hydroxyprostaglandin dehydrogenase (NADP+) activity	0.837442	1	50	1	GO:0016616	FALSE	Cbr1
GO:MF	GO:0051978	lysophospholipid:sodium symporter activity	0.837442	1	50	1	GO:0005436,GO:0005548,GO:0015605,GO:1901505	FALSE	Mfsd2a
GO:MF	GO:0062180	25-hydroxycholecalciferol-23-hydroxylase activity	0.837442	1	50	1	GO:0062179	FALSE	Cyp24a1
GO:MF	GO:0030342	1-alpha,25-dihydroxyvitamin D3 24-hydroxylase activity	0.837442	1	50	1	GO:0070576	FALSE	Cyp24a1
GO:MF	GO:0016655	oxidoreductase activity, acting on NAD(P)H, quinone or similar compound as acceptor	0.978937	36	50	2	GO:0016651	FALSE	Akr1c13,Cbr1

## Sheet: KEGG
source	term_id	term_name	p_value	term_size	query_size	intersection_size	parents	significant	intersection
KEGG	KEGG:01100	Metabolic pathways	0.000188279	1610	22	14	KEGG:00000	TRUE	Aldh1a7,Gstm7,Acss1,Cyp4a14,B4galnt4,Aldoc,Cbr1,Vnn1,Mvk,Acot1,Cyp24a1,Bcat1,mt-Co3,mt-Atp6
KEGG	KEGG:00770	Pantothenate and CoA biosynthesis	0.076647	21	22	2	KEGG:00000	FALSE	Vnn1,Bcat1
KEGG	KEGG:05208	Chemical carcinogenesis - reactive oxygen species	0.121103	220	22	4	KEGG:00000	FALSE	Gstm7,Cbr1,mt-Co3,mt-Atp6
KEGG	KEGG:00062	Fatty acid elongation	0.146416	29	22	2	KEGG:00000	FALSE	Acot7,Acot1
KEGG	KEGG:01040	Biosynthesis of unsaturated fatty acids	0.200803	34	22	2	KEGG:00000	FALSE	Acot7,Acot1
KEGG	KEGG:00290	Valine, leucine and isoleucine biosynthesis	0.632545	4	22	1	KEGG:00000	FALSE	Bcat1
KEGG	KEGG:00010	Glycolysis / Gluconeogenesis	0.731883	66	22	2	KEGG:00000	FALSE	Acss1,Aldoc
KEGG	KEGG:00980	Metabolism of xenobiotics by cytochrome P450	0.887363	73	22	2	KEGG:00000	FALSE	Gstm7,Cbr1

## Sheet: Reactome
source	term_id	term_name	p_value	term_size	query_size	intersection_size	parents	significant	intersection
REAC	REAC:R-MMU-1430728	Metabolism	0.00299167	1665	25	15	REAC:0000000	TRUE	Gstm7,Acss1,Cyp4a14,Aldoc,Hsd17b14,Cbr1,Vnn1,Acot7,Mvk,Acot1,Cyp24a1,Bcat1,mt-Co3,Mfsd2a,mt-Atp6
REAC	REAC:R-MMU-556833	Metabolism of lipids	0.04069	568	25	8	REAC:R-MMU-1430728	TRUE	Cyp4a14,Hsd17b14,Cbr1,Acot7,Mvk,Acot1,Cyp24a1,Mfsd2a
REAC	REAC:R-MMU-8978868	Fatty acid metabolism	0.323835	164	25	4	REAC:R-MMU-556833	FALSE	Cyp4a14,Cbr1,Acot7,Acot1
REAC	REAC:R-MMU-211859	Biological oxidations	0.646678	198	25	4	REAC:R-MMU-1430728	FALSE	Gstm7,Acss1,Cyp4a14,Cyp24a1
REAC	REAC:R-MMU-211945	Phase I - Functionalization of compounds	0.827609	102	25	3	REAC:R-MMU-211859	FALSE	Acss1,Cyp4a14,Cyp24a1
