# Supplementary material for: Short salsalate administration affects cell proliferation, metabolism, and inflammation in polycystic kidney disease
Source: iScience. 2023 Oct 19;26(11):108278. doi: 10.1016/j.isci.2023.108278 (PMC10665819; doi:10.1016/j.isci.2023.108278)
Supplement: Table S9. Gene set enrichment analysis (GSEA) results for downregulated genes found between PKD + Salsalate & PKD related to Figure 6 — Genes selected for GSEA either had FDR <0.05 and/or Log2FC < 0.5 / > 0.5. This selection resulted in 184 genes, of which 129 were downregulated by short salsalate treatment. These genes were used as input to gProfiler2 v0.2.1, using three different datasets: (1) GO, (2) KEGG and (3) Reactome. All terms with a p value (FDR) p < 0.05 are declared significant. [file mmc9.xlsx]

## Sheet: Legend
Gene set enrichment analysis on downregulated genes between PKD + Salsalate and PKD
Gene set enrichment analysis is performed using R v4.2.2.
Genes selected for analysis either had FDR < 0.05 and/or Log2FC > 0.5 / < 0.5
This selection resulted in 184 genes, out of which 129 were downregulated.
These 129 genes (see Genes Used Tab) were used as input to gProfiler2 v0.2.1, using three different databases: (1) GO (BP, CC & MF), (2) KEGG & (3) Reactome.
All terms with a p-value (FDR) < 0.05 are declared significant

## Sheet: Genes Used
feature	geneName	avgLog2CPM	avgLog2FC	P.Value	FDR	DE	chromosome	startPos	endPos	geneStrand	geneLength	exonLength	geneGC	exonGC	intronGC	geneType	avgCPM	avgFC
ENSMUSG00000100426	Gm4208	2.75633	-1.53874	1.71396e-12	2.38138e-08	-1	1	62860514	62871529	-	11016	869	0.458738	0.485616	0.456436	lncRNA	6.75674	0.344185
ENSMUSG00000091813	Ces2h	2.27656	-0.813168	5.15539e-07	0.00179073	-1	8	105727485	105747810	+	20326	2433	0.461205	0.505138	0.455231	protein_coding	4.84523	0.569131
ENSMUSG00000001155	Ftcd	4.80938	-0.711596	2.04588e-06	0.00473758	-1	10	76411482	76426172	+	14691	3178	0.500953	0.545312	0.488707	protein_coding	28.0393	0.610644
ENSMUSG00000027331	Knstrn	2.52203	-0.612056	4.4698e-06	0.0070083	-1	2	118644484	118684438	+	39955	5148	0.453647	0.470474	0.451158	protein_coding	5.74391	0.654264
ENSMUSG00000028873	Cdca8	2.24269	-0.53074	5.33243e-06	0.0070083	-1	4	124812258	124833104	-	20847	5164	0.471074	0.490899	0.464545	protein_coding	4.73278	0.6922
ENSMUSG00000003038	Hmgn2	6.35773	-0.24524	6.61821e-06	0.00766279	-1	4	133692049	133695961	-	3913	3057	0.526074	0.516847	0.559064	protein_coding	82.0099	0.843675
ENSMUSG00000015451	C4a	1.39751	-1.09621	1.55149e-05	0.0143709	-1	17	35028069	35042440	-	14372	6167	0.55438	0.551808	0.556314	lncRNA	2.63446	0.467744
ENSMUSG00000056749	Nfil3	2.27103	-0.769114	1.35678e-05	0.0143709	-1	13	53121245	53135109	-	13865	2024	0.489325	0.545455	0.47973	protein_coding	4.82668	0.586778
ENSMUSG00000016756	Cmah	5.35712	-0.267355	1.80637e-05	0.014385	-1	13	24511387	24661360	+	149974	10640	0.423503	0.415602	0.424106	protein_coding	40.9878	0.830841
ENSMUSG00000029368	Alb	5.97919	-5.96272	1.92245e-05	0.014385	-1	5	90608756	90624461	+	15706	2326	0.38994	0.456148	0.378429	protein_coding	63.0835	0.016034
ENSMUSG00000027379	Bub1	0.752342	-0.71865	2.54653e-05	0.015109	-1	2	127643042	127673785	-	30744	4329	0.362391	0.403326	0.355683	protein_coding	1.68453	0.607666
ENSMUSG00000035186	Ubd	1.67152	-0.975556	2.24536e-05	0.015109	-1	17	37504783	37506986	+	2204	929	0.411257	0.428418	0.398744	protein_coding	3.18549	0.508544
ENSMUSG00000079494	Nat8f5	4.42027	-0.727895	2.98744e-05	0.0159644	-1	6	85794200	85797954	-	3755	983	0.44699	0.465921	0.440274	protein_coding	21.4109	0.603784
ENSMUSG00000045328	Cenpe	3.53412	-0.472306	3.23829e-05	0.0160689	-1	3	134918298	134979372	+	61075	8574	0.416609	0.433403	0.413867	protein_coding	11.5845	0.720812
ENSMUSG00000020914	Top2a	3.82393	-0.649123	3.64658e-05	0.0174709	-1	11	98883769	98915015	-	31247	8977	0.413781	0.416175	0.412816	protein_coding	14.1618	0.637668
ENSMUSG00000006398	Cdc20	3.21054	-0.555659	4.40843e-05	0.0191523	-1	4	118290098	118294549	-	4452	1859	0.509773	0.551372	0.479938	protein_coding	9.25699	0.680346
ENSMUSG00000002870	Mcm2	4.02115	-0.392306	5.49576e-05	0.0218791	-1	6	88860456	88875762	-	15307	6942	0.519339	0.53342	0.507652	protein_coding	16.2363	0.761911
ENSMUSG00000061959	Ces1e	6.41809	-0.306736	5.51151e-05	0.0218791	-1	8	93927846	93956247	-	28402	2175	0.421358	0.488736	0.415771	protein_coding	85.5141	0.808469
ENSMUSG00000025983	Ccdc150	1.34871	-1.04427	8.12815e-05	0.0256665	-1	1	54289842	54407886	+	118045	4991	0.408543	0.449008	0.406756	protein_coding	2.54684	0.484891
ENSMUSG00000026049	Tex30	1.31769	-0.486359	7.69766e-05	0.0256665	-1	1	44125773	44141601	-	15829	1917	0.395375	0.461137	0.386313	protein_coding	2.49267	0.713824
ENSMUSG00000026415	Fcamr	3.13551	-0.842369	8.10682e-05	0.0256665	-1	1	130728639	130742477	+	13839	1904	0.464373	0.536239	0.452908	protein_coding	8.78782	0.557727
ENSMUSG00000037628	Cdkn3	0.898015	-0.686556	8.11622e-05	0.0256665	-1	14	46997998	47009126	+	11129	2363	0.426851	0.460008	0.417912	protein_coding	1.8635	0.621335
ENSMUSG00000032113	Chek1	1.3326	-0.561942	9.96793e-05	0.0291396	-1	9	36619778	36638361	-	18584	4621	0.395092	0.428911	0.383899	protein_coding	2.51856	0.67739
ENSMUSG00000037887	Dusp8	2.89667	-0.53557	0.000102767	0.0291396	-1	7	141633227	141649580	-	16354	4862	0.551336	0.587413	0.536072	protein_coding	7.44703	0.689886
ENSMUSG00000080115	Eef1akmt3	1.43375	-0.53558	0.000107236	0.0297988	-1	10	126866873	126877382	-	10510	2716	0.475402	0.504786	0.465161	protein_coding	2.70148	0.689881
ENSMUSG00000004356	Utp20	5.47762	-0.315784	0.000114859	0.0301104	-1	10	88582469	88662666	-	80198	10137	0.437024	0.463648	0.433172	protein_coding	44.5581	0.803414
ENSMUSG00000022877	Hrg	2.37862	-1.51259	0.000113176	0.0301104	-1	16	22769822	22780406	+	10585	1986	0.436508	0.473817	0.42789	protein_coding	5.2004	0.350483
ENSMUSG00000034855	Cxcl10	3.47949	-0.623856	0.000110686	0.0301104	-1	5	92494497	92496748	-	2252	2251	0.472235	0.472235	0	protein_coding	11.154	0.648934
ENSMUSG00000020330	Hmmr	2.1892	-0.589425	0.000117966	0.0301683	-1	11	40592222	40624249	-	32028	5413	0.407313	0.417144	0.405313	protein_coding	4.56052	0.664608
ENSMUSG00000027490	E2f1	3.09556	-0.3884	0.000119423	0.0301683	-1	2	154401327	154411812	-	10486	3147	0.518646	0.584684	0.490324	protein_coding	8.54781	0.763976
ENSMUSG00000026981	Il1rn	0.852571	-1.10077	0.00014145	0.034479	-1	2	24226865	24241506	+	14642	5529	0.427635	0.431362	0.425373	protein_coding	1.80572	0.466268
ENSMUSG00000022026	Olfm4	5.63374	-0.435499	0.000147785	0.03512	-1	14	80221521	80260579	+	39059	2954	0.418839	0.422478	0.418541	protein_coding	49.6506	0.739438
ENSMUSG00000051262	Nat8f3	4.68945	-0.340665	0.000177814	0.0398476	-1	6	85709495	85742736	-	33242	3129	0.436539	0.47683	0.432353	protein_coding	25.8026	0.789677
ENSMUSG00000046840	Hnf4aos	3.71641	-0.599242	0.000188904	0.0408678	-1	2	163335727	163383640	-	47914	949	0.471918	0.538462	0.470573	lncRNA	13.1447	0.660101
ENSMUSG00000097927	Gm6999	2.99147	-0.53333	0.000191191	0.0408678	-1	14	80074152	80243766	+	169615	4409	0.4302	0.45271	0.4296	lncRNA	7.95284	0.690958
ENSMUSG00000023015	Racgap1	2.73713	-0.422161	0.000212833	0.0444326	-1	15	99518377	99549537	-	31161	7064	0.452503	0.468998	0.447668	protein_coding	6.66745	0.746306
ENSMUSG00000019942	Cdk1	2.58979	-0.542315	0.000228424	0.0466724	-1	10	69170976	69188768	-	17793	4924	0.470492	0.483144	0.465651	protein_coding	6.02012	0.686668
ENSMUSG00000027306	Nusap1	2.38845	-0.510464	0.000245774	0.0471261	-1	2	119448779	119481725	+	32947	4048	0.428489	0.427866	0.428576	protein_coding	5.23595	0.701997
ENSMUSG00000028356	Ambp	3.32558	-2.31456	0.000240449	0.0471261	-1	4	63061512	63073036	-	11525	1398	0.498004	0.537911	0.492495	protein_coding	10.0254	0.201023
ENSMUSG00000032218	Ccnb2	2.29907	-0.599456	0.000244908	0.0471261	-1	9	70314974	70328829	-	13856	1522	0.466474	0.490145	0.463553	protein_coding	4.92141	0.660003
ENSMUSG00000042029	Ncapg2	2.59116	-0.422221	0.000250821	0.0471261	-1	12	116369022	116427351	+	58330	9910	0.402681	0.41665	0.399822	protein_coding	6.02582	0.746275
ENSMUSG00000023505	Cdca3	2.77562	-0.467679	0.000270148	0.0481854	-1	6	124806510	124810664	+	4155	2860	0.501444	0.513636	0.474498	protein_coding	6.84771	0.723127
ENSMUSG00000032081	Apoc3	2.88578	-1.17208	0.00027051	0.0481854	-1	9	46144231	46146934	-	2704	1008	0.550129	0.55754	0.545723	protein_coding	7.39104	0.443782
ENSMUSG00000024521	Pmaip1	3.11633	-0.56264	0.000279022	0.0485168	-1	18	66591604	66598636	+	7033	2729	0.433874	0.422133	0.44132	protein_coding	8.67179	0.677062
ENSMUSG00000042041	2010003K11Rik	2.15493	-0.546733	0.000279354	0.0485168	-1	19	4546816	4548611	-	1796	1165	0.537047	0.550215	0.512698	protein_coding	4.45347	0.684569
ENSMUSG00000031016	Wee1	3.97841	-0.367449	0.000284632	0.0488232	-1	7	109721253	109742493	+	21241	3408	0.425047	0.497359	0.411227	protein_coding	15.7623	0.775152
ENSMUSG00000026683	Nuf2	1.32963	-0.61029	0.000300855	0.0509765	0	1	169325503	169359033	-	33531	6327	0.424664	0.420578	0.425615	protein_coding	2.51338	0.655065
ENSMUSG00000026417	Pigr	7.66632	-0.543925	0.00031865	0.0514107	0	1	130754421	130779986	+	25566	4012	0.449912	0.500249	0.440542	protein_coding	203.138	0.685902
ENSMUSG00000027323	Rad51	1.37794	-0.541865	0.000331509	0.0514107	0	2	118943274	118977926	+	34653	6637	0.434059	0.442369	0.43209	protein_coding	2.59897	0.686882
ENSMUSG00000040204	Pclaf	1.83937	-0.615143	0.000380669	0.0550939	0	9	65797519	65810548	+	13030	4809	0.410315	0.409441	0.410827	protein_coding	3.57853	0.652865
ENSMUSG00000026628	Atf3	2.62509	-0.682049	0.000412938	0.0567829	0	1	190902493	190950236	-	47744	2149	0.462455	0.522103	0.459644	protein_coding	6.16921	0.623279
ENSMUSG00000028678	Kif2c	1.26284	-0.553532	0.000410286	0.0567829	0	4	117016836	117039836	-	23001	4343	0.474609	0.49528	0.469797	protein_coding	2.39968	0.68135
ENSMUSG00000109161	Gm39033	1.76327	-0.521997	0.000406803	0.0567829	0	7	70746795	70773342	+	26548	1017	0.398764	0.393314	0.398982	lncRNA	3.39466	0.696407
ENSMUSG00000033831	Fgb	3.37294	-3.20686	0.000428625	0.0569964	0	3	82947448	82957170	-	9723	3802	0.409689	0.439769	0.390372	protein_coding	10.3599	0.108302
ENSMUSG00000034311	Kif4	1.65753	-0.602164	0.000429724	0.0569964	0	X	99669343	99770820	+	101478	5484	0.402288	0.470642	0.398383	protein_coding	3.15477	0.658765
ENSMUSG00000045273	Cenph	1.06412	-0.557256	0.000463142	0.0595823	0	13	100896182	100912407	-	16226	1775	0.435562	0.43831	0.435225	protein_coding	2.09089	0.679593
ENSMUSG00000003779	Kif20a	2.34255	-0.554907	0.00053336	0.0655796	0	18	34757666	34766330	+	8665	4320	0.468837	0.477546	0.460175	protein_coding	5.07198	0.680701
ENSMUSG00000034394	Lif	1.8048	-0.72809	0.000650579	0.0706183	0	11	4207557	4222514	+	14958	4345	0.551915	0.53855	0.557388	protein_coding	3.4938	0.603703
ENSMUSG00000028989	Angptl7	2.73596	-0.760875	0.00068422	0.0731273	0	4	148579640	148584917	-	5278	2152	0.497063	0.5	0.49504	protein_coding	6.66203	0.590138
ENSMUSG00000046179	E2f8	0.753901	-0.60077	0.000747504	0.0766674	0	7	48516177	48531344	-	15168	5429	0.474781	0.483146	0.470117	protein_coding	1.68635	0.659402
ENSMUSG00000037548	H2-DMb2	2.31703	-0.685178	0.000757953	0.0768686	0	17	34362281	34370529	+	8249	1739	0.496363	0.53019	0.487325	protein_coding	4.98306	0.621929
ENSMUSG00000022034	Esco2	0.903915	-0.586705	0.000863425	0.0799715	0	14	66056487	66071443	-	14957	6639	0.389008	0.375659	0.399663	protein_coding	1.87114	0.665862
ENSMUSG00000026715	Serpinc1	2.20748	-2.42742	0.000859934	0.0799715	0	1	160806155	160833433	+	27279	8537	0.460664	0.463746	0.45926	protein_coding	4.61867	0.185898
ENSMUSG00000067235	H2-Q10	2.97244	-3.079	0.00086913	0.0799715	0	17	35780986	35785460	+	4475	4346	0.533751	0.532904	0.5625	protein_coding	7.84863	0.118339
ENSMUSG00000079015	Serpina1c	3.2949	-2.40923	0.00091591	0.0810551	0	12	103861185	103871146	-	9962	1356	0.490212	0.516962	0.485997	protein_coding	9.81441	0.188256
ENSMUSG00000006522	Itih3	2.30347	-2.32684	0.000941042	0.0817177	0	14	30630529	30645717	-	15189	3617	0.496971	0.516174	0.490969	protein_coding	4.93642	0.19932
ENSMUSG00000054630	Ugt2b5	3.04925	-0.649824	0.00100217	0.0844387	0	5	87272819	87288177	-	15359	1852	0.357729	0.397948	0.352214	protein_coding	8.2778	0.637358
ENSMUSG00000005681	Apoa2	3.69154	-2.22006	0.0011205	0.0869737	0	1	171052623	171053948	+	1326	533	0.517736	0.517824	0.517677	protein_coding	12.92	0.214633
ENSMUSG00000031722	Hp	4.89416	-2.71815	0.00115631	0.0882734	0	8	110301760	110305804	-	4045	1600	0.512611	0.544375	0.491817	protein_coding	29.7364	0.151969
ENSMUSG00000073418	C4b	4.86324	-0.751447	0.00125081	0.0934338	0	17	34947354	34962856	-	15503	5655	0.549865	0.549956	0.549812	protein_coding	29.106	0.594007
ENSMUSG00000027326	Knl1	0.83819	-0.604031	0.00133016	0.0974732	0	2	118877600	118935982	+	58383	8518	0.389949	0.390819	0.3898	protein_coding	1.78781	0.657913
ENSMUSG00000032080	Apoa4	3.12411	-0.540138	0.00136068	0.0974732	0	9	46151994	46154757	+	2764	1812	0.555556	0.575607	0.51735	protein_coding	8.71868	0.687705
ENSMUSG00000040564	Apoc1	2.22874	-2.83134	0.00134178	0.0974732	0	7	19423406	19426585	-	3180	741	0.522806	0.553306	0.513536	protein_coding	4.68724	0.140502
ENSMUSG00000037544	Dlgap5	0.95825	-0.670017	0.00145206	0.0982477	0	14	47625236	47655864	-	30629	6787	0.451515	0.473405	0.445283	protein_coding	1.94295	0.628499
ENSMUSG00000057425	Ugt2b37	5.23668	-0.562085	0.00148147	0.0989592	0	5	87388352	87402663	-	14312	1888	0.360492	0.391949	0.355711	protein_coding	37.7049	0.677323
ENSMUSG00000025473	Adam8	1.92656	-0.506219	0.00152658	0.100867	0	7	139558845	139572475	-	13631	4617	0.516948	0.546459	0.501831	protein_coding	3.80148	0.704065
ENSMUSG00000046295	Ankle1	1.19108	-0.519814	0.00164649	0.103652	0	8	71858654	71862548	+	3895	2551	0.558552	0.56174	0.552494	protein_coding	2.28323	0.697462
ENSMUSG00000041431	Ccnb1	1.62947	-0.584834	0.00171334	0.104467	0	13	100915158	100923078	-	7921	4211	0.438131	0.428877	0.448638	protein_coding	3.09399	0.666726
ENSMUSG00000023034	Nr4a1	3.18159	-0.571271	0.00177354	0.106005	0	15	101152150	101172676	+	20527	3499	0.545016	0.556159	0.542726	protein_coding	9.07307	0.673023
ENSMUSG00000026141	Col19a1	1.11925	-0.755866	0.00182197	0.107079	0	1	24300971	24626553	-	325583	6834	0.395851	0.470149	0.394258	protein_coding	2.17234	0.592191
ENSMUSG00000063388	BC023105	1.28123	-0.816805	0.00208604	0.114108	0	18	60574837	60576052	+	1216	1215	0.398354	0.398354	0	processed_pseudogene	2.43047	0.567698
ENSMUSG00000021250	Fos	2.31444	-0.829493	0.00210472	0.114678	0	12	85520664	85524047	+	3384	2348	0.531481	0.519165	0.55942	protein_coding	4.97412	0.562727
ENSMUSG00000038418	Egr1	4.49105	-0.622829	0.00239036	0.123464	0	18	34992876	34998037	+	5162	4482	0.577795	0.573405	0.606775	protein_coding	22.4874	0.649396
ENSMUSG00000022871	Fetub	1.38462	-1.44894	0.00239951	0.123477	0	16	22737084	22758528	+	21445	1952	0.444367	0.517418	0.437051	protein_coding	2.61103	0.36629
ENSMUSG00000048327	Ckap2l	1.8134	-0.513645	0.00252027	0.125959	0	2	129110130	129139132	-	29003	3128	0.424902	0.459399	0.420731	protein_coding	3.51471	0.70045
ENSMUSG00000078922	Tgtp1	2.89952	-0.742604	0.00257544	0.127797	0	11	48876154	48884999	-	8846	3201	0.44398	0.442362	0.444897	protein_coding	7.4618	0.597659
ENSMUSG00000037254	Itih2	2.71382	-1.11142	0.00263956	0.12959	0	2	10099404	10136207	-	36804	3291	0.425889	0.469766	0.42158	protein_coding	6.56059	0.462839
ENSMUSG00000020038	Cry1	2.48933	-0.591169	0.0028191	0.132326	0	10	84967564	85020928	-	53365	3327	0.408009	0.507063	0.401423	protein_coding	5.61516	0.663805
ENSMUSG00000066366	Serpina1a	5.27607	-0.621559	0.00285014	0.133333	0	12	103819848	103829821	-	9974	1825	0.487115	0.503014	0.483554	protein_coding	38.7485	0.649968
ENSMUSG00000037725	Ckap2	2.01897	-0.522719	0.00376919	0.158482	0	8	22658176	22675835	-	17660	3206	0.415256	0.42826	0.412371	protein_coding	4.05293	0.696059
ENSMUSG00000039196	Orm1	1.93385	-2.84816	0.00379621	0.158869	0	4	63262797	63266400	+	3604	769	0.500971	0.490247	0.503881	protein_coding	3.82072	0.138873
ENSMUSG00000032554	Trf	6.10407	-1.50176	0.00383524	0.159542	0	9	103081200	103107643	-	26444	3301	0.470824	0.513178	0.464783	protein_coding	68.7872	0.353123
ENSMUSG00000026475	Rgs16	1.3412	-0.60013	0.00391921	0.161105	0	1	153616095	153621214	+	5120	2334	0.504395	0.535561	0.478276	protein_coding	2.53362	0.659695
ENSMUSG00000000567	Sox9	1.68838	-0.596919	0.00413206	0.162726	0	11	112673050	112678586	+	5537	4132	0.509393	0.492256	0.559829	protein_coding	3.22295	0.661165
ENSMUSG00000024164	C3	6.16625	-0.781684	0.00418044	0.162726	0	17	57510970	57535136	-	24167	5101	0.52007	0.531072	0.517126	protein_coding	71.817	0.581687
ENSMUSG00000024990	Rbp4	2.53288	-1.81418	0.00402496	0.162726	0	19	38105077	38113729	-	8653	1336	0.499769	0.583832	0.484418	protein_coding	5.78727	0.284367
ENSMUSG00000015880	Ncapg	0.96109	-0.515718	0.00459194	0.174318	0	5	45827261	45857888	+	30628	7049	0.360466	0.361186	0.360251	protein_coding	1.94678	0.699445
ENSMUSG00000025279	Dnase1l3	1.21657	-0.597735	0.00516853	0.182581	0	14	14475200	14505240	+	30041	5142	0.468409	0.481914	0.46562	protein_coding	2.32393	0.660791
ENSMUSG00000047534	Mis18bp1	1.24634	-0.521954	0.00534786	0.182581	0	12	65179508	65219378	-	39871	7978	0.378129	0.365881	0.381193	protein_coding	2.37239	0.696428
ENSMUSG00000052131	Akr1b7	2.1269	-0.543717	0.00527212	0.182581	0	6	34389269	34400077	+	10809	1271	0.44208	0.487805	0.435986	protein_coding	4.36779	0.686001
ENSMUSG00000068877	Selenbp2	5.72722	-0.509733	0.00548689	0.185143	0	3	94600863	94611720	+	10858	2260	0.499586	0.541593	0.488543	protein_coding	52.9743	0.702352
ENSMUSG00000030359	Pzp	5.48662	-0.89955	0.00671176	0.206658	0	6	128460530	128503683	-	43154	6379	0.416078	0.460887	0.408305	protein_coding	44.8371	0.536054
ENSMUSG00000106111	Gm5717	0.835442	-0.647375	0.00673407	0.206658	0	5	87310138	87323149	-	13012	1059	0.371762	0.414542	0.367972	unprocessed_pseudogene	1.7844	0.638441
ENSMUSG00000022021	Diaph3	0.582081	-0.505298	0.00737847	0.216608	0	14	86892803	87378671	-	485869	5536	0.393852	0.432081	0.393411	protein_coding	1.49701	0.704515
ENSMUSG00000028270	Gbp2	4.51723	-0.540045	0.00782463	0.221868	0	3	142326363	142343769	+	17407	2505	0.409227	0.467066	0.399503	protein_coding	22.8993	0.687749
ENSMUSG00000035775	Krt20	2.42294	-0.824511	0.0084026	0.228445	0	11	99319229	99328976	-	9748	1919	0.448753	0.493486	0.437787	protein_coding	5.36262	0.564674
ENSMUSG00000024989	Cep55	0.665283	-0.523597	0.00920947	0.236208	0	19	38043459	38062871	+	19413	2895	0.411653	0.439378	0.406793	protein_coding	1.58588	0.695635
ENSMUSG00000098318	Lockd	1.59663	-0.503379	0.00921437	0.236208	0	6	134906055	134933761	+	27707	5785	0.440951	0.447882	0.439122	lncRNA	3.02435	0.705453
ENSMUSG00000111326	Gm3953	1.75473	-0.72583	0.0100061	0.246499	0	9	44575225	44576013	-	789	788	0.42132	0.42132	0	processed_pseudogene	3.37464	0.604649
ENSMUSG00000070695	Cntnap5a	0.850951	-0.899881	0.0108308	0.255924	0	1	115612486	116515053	+	902568	10921	0.387589	0.413698	0.387269	protein_coding	1.80369	0.535931
ENSMUSG00000023070	Rgn	2.41107	-1.0692	0.0109764	0.257178	0	X	20416026	20428328	+	12303	1600	0.388555	0.416875	0.384321	protein_coding	5.31869	0.476584
ENSMUSG00000071178	Serpina1b	4.34044	-1.08949	0.0126105	0.278997	0	12	103694415	103796632	-	102218	2406	0.460628	0.524522	0.459088	protein_coding	20.2583	0.469929
ENSMUSG00000006529	Itih1	2.38862	-0.744555	0.0135986	0.290229	0	14	30651137	30665246	-	14110	3271	0.508612	0.524916	0.503691	protein_coding	5.23658	0.596852
ENSMUSG00000031574	Star	1.95252	-0.916556	0.0147967	0.301887	0	8	26296583	26306010	+	9428	4105	0.475125	0.466748	0.481586	protein_coding	3.87051	0.529772
ENSMUSG00000033860	Fgg	4.48897	-1.04116	0.0151923	0.302743	0	3	82915031	82922356	+	7326	2083	0.427986	0.427748	0.428081	protein_coding	22.4551	0.485936
ENSMUSG00000029380	Cxcl1	1.36658	-0.537118	0.0167463	0.310896	0	5	91039100	91040974	+	1875	1874	0.446105	0.446105	0	protein_coding	2.57859	0.689146
ENSMUSG00000000049	Apoh	3.22765	-0.984554	0.0271141	0.380528	0	11	108234180	108305222	+	71043	1584	0.438304	0.505682	0.436768	protein_coding	9.36744	0.505382
ENSMUSG00000052974	Cyp2f2	1.47488	-0.839242	0.0285772	0.389208	0	7	26819334	26833085	+	13752	2014	0.477565	0.530785	0.468433	protein_coding	2.77961	0.558937
ENSMUSG00000074768	Bhmt	3.0233	-0.886472	0.028854	0.391501	0	13	93753183	93774469	-	21287	5751	0.446444	0.447748	0.445961	protein_coding	8.13027	0.540935
ENSMUSG00000028001	Fga	4.56744	-0.87994	0.0331751	0.418272	0	3	82933383	82940934	+	7552	3004	0.437823	0.490013	0.403343	protein_coding	23.7103	0.54339
ENSMUSG00000037868	Egr2	1.34979	-0.550437	0.0367063	0.436039	0	10	67371305	67378018	+	6714	3393	0.558022	0.535514	0.581024	protein_coding	2.54875	0.682813
ENSMUSG00000035237	Lcat	1.74225	-0.579163	0.038963	0.443571	0	8	106666183	106670014	-	3832	1336	0.525189	0.553892	0.50982	protein_coding	3.34556	0.669352
ENSMUSG00000022464	Slc38a4	2.423	-0.813036	0.0411	0.455008	0	15	96892701	96953837	-	61137	4242	0.442374	0.437294	0.442753	protein_coding	5.36286	0.569183
ENSMUSG00000112713	Gm48281	0.979473	-0.561405	0.0488478	0.483698	0	10	9976164	9985843	-	9680	714	0.396219	0.39916	0.395984	lncRNA	1.97174	0.677642
ENSMUSG00000035540	Gc	4.7936	-0.79522	0.0518294	0.493231	0	5	89565381	89605757	-	40377	1831	0.403235	0.457127	0.400675	protein_coding	27.7344	0.576255
ENSMUSG00000037095	Lrg1	3.65087	-0.61044	0.0529048	0.497424	0	17	56426678	56429001	-	2324	1406	0.587602	0.630156	0.522356	protein_coding	12.5609	0.654997
ENSMUSG00000064294	Aox3	1.06656	-0.806024	0.0561438	0.511948	0	1	58152289	58239857	+	87569	6998	0.437329	0.45956	0.435398	protein_coding	2.09444	0.571956
ENSMUSG00000012428	Steap4	1.54039	-0.539194	0.0570191	0.516043	0	5	8010457	8032213	+	21757	3150	0.403521	0.447302	0.396109	protein_coding	2.90873	0.688155
ENSMUSG00000003585	Sec14l2	2.10727	-0.633857	0.0582742	0.518298	0	11	4047039	4073415	-	26377	3493	0.50963	0.541368	0.504785	protein_coding	4.30874	0.644451

## Sheet: GO_Biological Process
source	term_id	term_name	p_value	term_size	query_size	intersection_size	parents	significant	intersection
GO:BP	GO:0022402	cell cycle process	3.34503e-14	1195	114	32	GO:0007049,GO:0009987	TRUE	Knstrn,Cdca8,Bub1,Ubd,Cenpe,Top2a,Cdc20,Mcm2,Chek1,E2f1,Racgap1,Cdk1,Nusap1,Ccnb2,Ncapg2,Nuf2,Rad51,Pclaf,Kif2c,Kif4,Cenph,Kif20a,Lif,E2f8,Esco2,Knl1,Ccnb1,Cry1,Ckap2,Sox9,Ncapg,Cep55
GO:BP	GO:0007049	cell cycle	2.83174e-13	1799	114	37	GO:0009987	TRUE	Knstrn,Cdca8,Bub1,Ubd,Cenpe,Top2a,Cdc20,Mcm2,Cdkn3,Chek1,E2f1,Racgap1,Cdk1,Nusap1,Ccnb2,Ncapg2,Cdca3,Wee1,Nuf2,Rad51,Pclaf,Kif2c,Kif4,Cenph,Kif20a,Lif,E2f8,Esco2,Knl1,Ccnb1,Nr4a1,Cry1,Ckap2,Sox9,Ncapg,Mis18bp1,Cep55
GO:BP	GO:0000278	mitotic cell cycle	7.22619e-12	885	114	26	GO:0007049	TRUE	Knstrn,Cdca8,Bub1,Ubd,Cenpe,Cdc20,Mcm2,Chek1,E2f1,Racgap1,Cdk1,Nusap1,Ccnb2,Ncapg2,Wee1,Nuf2,Rad51,Kif2c,Kif4,Cenph,Kif20a,E2f8,Ccnb1,Ckap2,Ncapg,Cep55
GO:BP	GO:1903047	mitotic cell cycle process	1.11098e-11	739	114	24	GO:0000278,GO:0022402	TRUE	Knstrn,Cdca8,Bub1,Ubd,Cenpe,Cdc20,Mcm2,Chek1,E2f1,Racgap1,Cdk1,Nusap1,Ccnb2,Ncapg2,Nuf2,Rad51,Kif2c,Kif4,Cenph,Kif20a,Ccnb1,Ckap2,Ncapg,Cep55
GO:BP	GO:0051301	cell division	2.60179e-11	616	114	22	GO:0009987	TRUE	Knstrn,Cdca8,Top2a,Cdc20,Racgap1,Cdk1,Nusap1,Ccnb2,Ncapg2,Cdca3,Wee1,Nuf2,Kif2c,Kif4,Kif20a,E2f8,Knl1,Ccnb1,Ckap2,Ncapg,Mis18bp1,Cep55
GO:BP	GO:0000819	sister chromatid segregation	5.70043e-11	219	114	15	GO:0051276,GO:0098813	TRUE	Knstrn,Cdca8,Bub1,Cenpe,Top2a,Cdc20,Racgap1,Nusap1,Ncapg2,Nuf2,Kif2c,Kif4,Esco2,Ccnb1,Ncapg
GO:BP	GO:0098813	nuclear chromosome segregation	5.15163e-10	307	114	16	GO:0007059,GO:0022402	TRUE	Knstrn,Cdca8,Bub1,Cenpe,Top2a,Cdc20,Racgap1,Nusap1,Ncapg2,Nuf2,Kif2c,Kif4,Esco2,Knl1,Ccnb1,Ncapg
GO:BP	GO:0007059	chromosome segregation	5.84152e-10	367	114	17	GO:0009987	TRUE	Knstrn,Cdca8,Bub1,Cenpe,Top2a,Cdc20,Racgap1,Nusap1,Ncapg2,Nuf2,Kif2c,Kif4,Cenph,Esco2,Knl1,Ccnb1,Ncapg
GO:BP	GO:0051346	negative regulation of hydrolase activity	2.33003e-09	400	114	17	GO:0043086,GO:0051336	TRUE	Hrg,Ambp,Serpinc1,Serpina1c,Itih3,Apoa2,C4b,Apoc1,Nr4a1,Fetub,Itih2,Serpina1a,C3,Pzp,Rgn,Serpina1b,Itih1
GO:BP	GO:0000280	nuclear division	2.44273e-09	467	114	18	GO:0048285	TRUE	Knstrn,Cdca8,Bub1,Cenpe,Top2a,Cdc20,Chek1,Racgap1,Nusap1,Ccnb2,Ncapg2,Nuf2,Rad51,Kif2c,Kif4,Lif,Ccnb1,Ncapg
GO:BP	GO:0000070	mitotic sister chromatid segregation	3.64422e-09	191	114	13	GO:0000819,GO:0140014,GO:1903047	TRUE	Knstrn,Cdca8,Bub1,Cenpe,Cdc20,Racgap1,Nusap1,Ncapg2,Nuf2,Kif2c,Kif4,Ccnb1,Ncapg
GO:BP	GO:0010564	regulation of cell cycle process	4.08476e-09	709	114	21	GO:0022402,GO:0051726	TRUE	Knstrn,Cdca8,Bub1,Ubd,Cenpe,Cdc20,Chek1,E2f1,Racgap1,Cdk1,Nusap1,Ncapg2,Nuf2,Rad51,Kif20a,Lif,E2f8,Ccnb1,Cry1,Sox9,Ncapg
GO:BP	GO:0051726	regulation of cell cycle	4.29026e-09	1069	114	25	GO:0007049,GO:0050794	TRUE	Knstrn,Cdca8,Bub1,Ubd,Cenpe,Cdc20,Cdkn3,Chek1,E2f1,Racgap1,Cdk1,Nusap1,Ccnb2,Ncapg2,Nuf2,Rad51,Pclaf,Kif20a,Lif,E2f8,Ccnb1,Nr4a1,Cry1,Sox9,Ncapg
GO:BP	GO:0051276	chromosome organization	6.27388e-09	567	114	19	GO:0006996	TRUE	Knstrn,Cdca8,Bub1,Cenpe,Top2a,Cdc20,Mcm2,Racgap1,Cdk1,Nusap1,Ncapg2,Nuf2,Rad51,Kif2c,Kif4,Cenph,Esco2,Ccnb1,Ncapg
GO:BP	GO:0048285	organelle fission	1.41784e-08	519	114	18	GO:0006996	TRUE	Knstrn,Cdca8,Bub1,Cenpe,Top2a,Cdc20,Chek1,Racgap1,Nusap1,Ccnb2,Ncapg2,Nuf2,Rad51,Kif2c,Kif4,Lif,Ccnb1,Ncapg
GO:BP	GO:0008608	attachment of spindle microtubules to kinetochore	1.86169e-08	42	114	8	GO:0022402,GO:0098813	TRUE	Knstrn,Cdca8,Cenpe,Racgap1,Nuf2,Kif2c,Knl1,Ccnb1
GO:BP	GO:0010951	negative regulation of endopeptidase activity	6.03086e-08	294	114	14	GO:0010466,GO:0052548	TRUE	Hrg,Ambp,Serpinc1,Serpina1c,Itih3,C4b,Nr4a1,Fetub,Itih2,Serpina1a,C3,Pzp,Serpina1b,Itih1
GO:BP	GO:0010466	negative regulation of peptidase activity	8.24557e-08	301	114	14	GO:0045861,GO:0051346,GO:0052547	TRUE	Hrg,Ambp,Serpinc1,Serpina1c,Itih3,C4b,Nr4a1,Fetub,Itih2,Serpina1a,C3,Pzp,Serpina1b,Itih1
GO:BP	GO:0140014	mitotic nuclear division	1.07131e-07	307	114	14	GO:0000280,GO:1903047	TRUE	Knstrn,Cdca8,Bub1,Cenpe,Cdc20,Chek1,Racgap1,Nusap1,Ncapg2,Nuf2,Kif2c,Kif4,Ccnb1,Ncapg
GO:BP	GO:0043086	negative regulation of catalytic activity	1.93133e-07	780	114	20	GO:0044092,GO:0050790	TRUE	Cdc20,Mcm2,Hrg,Ambp,Ncapg2,Serpinc1,Serpina1c,Itih3,Apoa2,C4b,Apoc1,Nr4a1,Fetub,Itih2,Serpina1a,C3,Pzp,Rgn,Serpina1b,Itih1
GO:BP	GO:0048519	negative regulation of biological process	4.68657e-07	6042	114	56	GO:0008150,GO:0050789	TRUE	Cdca8,Nfil3,Alb,Bub1,Nat8f5,Top2a,Cdc20,Mcm2,Ces1e,Chek1,Dusp8,Hrg,Cxcl10,E2f1,Il1rn,Olfm4,Cdk1,Ambp,Ncapg2,Pmaip1,Nuf2,Rad51,Atf3,Fgb,Lif,Angptl7,E2f8,Serpinc1,Serpina1c,Itih3,Apoa2,C4b,Apoa4,Apoc1,Adam8,Ankle1,Ccnb1,Nr4a1,Egr1,Fetub,Itih2,Cry1,Serpina1a,Ckap2,Rgs16,Sox9,C3,Rbp4,Pzp,Rgn,Serpina1b,Itih1,Star,Fgg,Apoh,Fga
GO:BP	GO:0050790	regulation of catalytic activity	1.42904e-06	2284	114	32	GO:0065009	TRUE	Cenpe,Cdc20,Mcm2,Hrg,Il1rn,Racgap1,Ambp,Ccnb2,Ncapg2,Pmaip1,Serpinc1,Serpina1c,Itih3,Apoa2,C4b,Apoa4,Apoc1,Adam8,Ccnb1,Nr4a1,Egr1,Fetub,Itih2,Serpina1a,Rgs16,C3,Pzp,Rgn,Serpina1b,Itih1,Apoh,Sec14l2
GO:BP	GO:0002376	immune system process	2.29959e-06	2897	114	36	GO:0008150	TRUE	Nfil3,Ubd,Top2a,Fcamr,Hrg,Cxcl10,Il1rn,Olfm4,Ccnb2,Ncapg2,Pmaip1,Pigr,Fgb,Lif,H2-DMb2,Esco2,H2-Q10,Apoa2,Hp,C4b,Apoa4,Adam8,Ankle1,Fos,Egr1,Orm1,Trf,Sox9,C3,Rbp4,Dnase1l3,Gbp2,Star,Fgg,Cxcl1,Fga
GO:BP	GO:0019538	protein metabolic process	2.50117e-06	5555	114	52	GO:0043170,GO:0044238,GO:1901564	TRUE	Cdca8,Bub1,Ubd,Nat8f5,Cenpe,Cdc20,Cdkn3,Chek1,Dusp8,Eef1akmt3,Hrg,Il1rn,Cdk1,Ambp,Ccnb2,Ncapg2,Cdca3,Apoc3,Pmaip1,Wee1,Rad51,Fgb,Lif,Esco2,Serpinc1,Serpina1c,Itih3,Apoa2,Hp,C4b,Apoa4,Apoc1,Adam8,Ccnb1,Nr4a1,Egr1,Fetub,Itih2,Cry1,Serpina1a,Sox9,C3,Pzp,Cntnap5a,Rgn,Serpina1b,Itih1,Fgg,Apoh,Fga,Egr2,Lcat
GO:BP	GO:0045861	negative regulation of proteolysis	2.7033e-06	393	114	14	GO:0006508,GO:0030162,GO:0051248	TRUE	Hrg,Ambp,Serpinc1,Serpina1c,Itih3,C4b,Nr4a1,Fetub,Itih2,Serpina1a,C3,Pzp,Serpina1b,Itih1
GO:BP	GO:0052548	regulation of endopeptidase activity	2.88302e-06	469	114	15	GO:0052547	TRUE	Hrg,Ambp,Pmaip1,Serpinc1,Serpina1c,Itih3,C4b,Nr4a1,Fetub,Itih2,Serpina1a,C3,Pzp,Serpina1b,Itih1
GO:BP	GO:0051336	regulation of hydrolase activity	3.79013e-06	1028	114	21	GO:0050790	TRUE	Hrg,Ambp,Pmaip1,Serpinc1,Serpina1c,Itih3,Apoa2,C4b,Apoa4,Apoc1,Nr4a1,Fetub,Itih2,Serpina1a,Rgs16,C3,Pzp,Rgn,Serpina1b,Itih1,Apoh
GO:BP	GO:0002526	acute inflammatory response	3.90752e-06	117	114	9	GO:0006954	TRUE	Il1rn,Hp,Adam8,Serpina1a,Orm1,C3,Dnase1l3,Serpina1b,Cxcl1
GO:BP	GO:0000226	microtubule cytoskeleton organization	4.08292e-06	647	114	17	GO:0007010,GO:0007017	TRUE	Knstrn,Cdca8,Cenpe,Cdc20,Chek1,Racgap1,Nusap1,Ccnb2,Wee1,Nuf2,Pclaf,Kif2c,Kif4,Cenph,Kif20a,Ccnb1,Ckap2
GO:BP	GO:0051983	regulation of chromosome segregation	6.09816e-06	123	114	9	GO:0007059,GO:0050794	TRUE	Cdca8,Bub1,Cenpe,Cdc20,Ncapg2,Nuf2,Kif2c,Ccnb1,Ncapg
GO:BP	GO:0052547	regulation of peptidase activity	6.68351e-06	499	114	15	GO:0030162,GO:0051336	TRUE	Hrg,Ambp,Pmaip1,Serpinc1,Serpina1c,Itih3,C4b,Nr4a1,Fetub,Itih2,Serpina1a,C3,Pzp,Serpina1b,Itih1
GO:BP	GO:0010948	negative regulation of cell cycle process	7.55596e-06	287	114	12	GO:0010564,GO:0022402,GO:0045786	TRUE	Cdca8,Bub1,Cdc20,Chek1,E2f1,Cdk1,Nuf2,Rad51,Lif,E2f8,Ccnb1,Cry1
GO:BP	GO:0051304	chromosome separation	8.09969e-06	127	114	9	GO:0007059,GO:0022402	TRUE	Cdca8,Bub1,Cenpe,Top2a,Cdc20,Ncapg2,Nuf2,Ccnb1,Ncapg
GO:BP	GO:0000075	cell cycle checkpoint signaling	1.05925e-05	179	114	10	GO:0035556,GO:1901988	TRUE	Cdca8,Bub1,Cdc20,Chek1,E2f1,Cdk1,Nuf2,Rad51,Ccnb1,Cry1
GO:BP	GO:0045786	negative regulation of cell cycle	1.22233e-05	368	114	13	GO:0007049,GO:0048523,GO:0051726	TRUE	Cdca8,Bub1,Cdc20,Chek1,E2f1,Cdk1,Nuf2,Rad51,Lif,E2f8,Ccnb1,Nr4a1,Cry1
GO:BP	GO:0007051	spindle organization	1.45487e-05	185	114	10	GO:0000226,GO:0022402	TRUE	Knstrn,Cdca8,Cenpe,Cdc20,Racgap1,Ccnb2,Nuf2,Kif4,Cenph,Ccnb1
GO:BP	GO:0030162	regulation of proteolysis	1.52637e-05	802	114	18	GO:0006508,GO:0051246	TRUE	Cdc20,Hrg,Ambp,Pmaip1,Serpinc1,Serpina1c,Itih3,C4b,Adam8,Nr4a1,Fetub,Itih2,Serpina1a,C3,Pzp,Rgn,Serpina1b,Itih1
GO:BP	GO:0072378	blood coagulation, fibrin clot formation	2.36228e-05	18	114	5	GO:0007596,GO:0072376	TRUE	Fgb,Serpinc1,Fgg,Apoh,Fga
GO:BP	GO:0044092	negative regulation of molecular function	3.05937e-05	1158	114	21	GO:0065009	TRUE	Cdc20,Mcm2,Hrg,E2f1,Ambp,Ncapg2,Serpinc1,Serpina1c,Itih3,Apoa2,C4b,Apoc1,Nr4a1,Fetub,Itih2,Serpina1a,C3,Pzp,Rgn,Serpina1b,Itih1
GO:BP	GO:0051784	negative regulation of nuclear division	3.20897e-05	67	114	7	GO:0000280,GO:0010639,GO:0051783	TRUE	Cdca8,Bub1,Cdc20,Chek1,Nuf2,Lif,Ccnb1
GO:BP	GO:1905818	regulation of chromosome separation	3.28047e-05	104	114	8	GO:0010564,GO:0051304,GO:0051983	TRUE	Cdca8,Bub1,Cenpe,Cdc20,Ncapg2,Nuf2,Ccnb1,Ncapg
GO:BP	GO:1902850	microtubule cytoskeleton organization involved in mitosis	4.40397e-05	154	114	9	GO:0000226,GO:1903047	TRUE	Cdca8,Cenpe,Cdc20,Racgap1,Nusap1,Nuf2,Kif4,Cenph,Ccnb1
GO:BP	GO:0006950	response to stress	5.1061e-05	4067	114	41	GO:0050896	TRUE	Alb,Ubd,Top2a,Mcm2,Cdkn3,Chek1,Hrg,Cxcl10,E2f1,Il1rn,Cdk1,Ambp,Pmaip1,Rad51,Pclaf,Atf3,Fgb,Esco2,Serpinc1,Hp,C4b,Apoa4,Adam8,Ankle1,Fos,Egr1,Cry1,Serpina1a,Orm1,Trf,C3,Dnase1l3,Gbp2,Krt20,Serpina1b,Star,Fgg,Cxcl1,Apoh,Fga,Lrg1
GO:BP	GO:0030261	chromosome condensation	7.12196e-05	44	114	6	GO:0051276	TRUE	Top2a,Cdk1,Nusap1,Ncapg2,Ccnb1,Ncapg
GO:BP	GO:0000281	mitotic cytokinesis	7.82211e-05	76	114	7	GO:0061640,GO:1903047	TRUE	Cdca8,Racgap1,Nusap1,Kif4,Kif20a,Ckap2,Cep55
GO:BP	GO:0007010	cytoskeleton organization	8.8398e-05	1472	114	23	GO:0006996	TRUE	Ftcd,Knstrn,Cdca8,Cenpe,Cdc20,Chek1,Hrg,Racgap1,Nusap1,Ccnb2,Wee1,Nuf2,Pclaf,Kif2c,Kif4,Cenph,Kif20a,Ccnb1,Ckap2,Trf,Sox9,Diaph3,Krt20
GO:BP	GO:0072376	protein activation cascade	9.12442e-05	23	114	5	GO:0051604	TRUE	Fgb,Serpinc1,Fgg,Apoh,Fga
GO:BP	GO:0065009	regulation of molecular function	0.000103468	3029	114	34	GO:0065007	TRUE	Cenpe,Cdc20,Mcm2,Hrg,E2f1,Il1rn,Racgap1,Ambp,Ccnb2,Ncapg2,Pmaip1,Lif,Serpinc1,Serpina1c,Itih3,Apoa2,C4b,Apoa4,Apoc1,Adam8,Ccnb1,Nr4a1,Egr1,Fetub,Itih2,Serpina1a,Rgs16,C3,Pzp,Rgn,Serpina1b,Itih1,Apoh,Sec14l2
GO:BP	GO:1901564	organonitrogen compound metabolic process	0.000105974	6554	114	54	GO:0006807,GO:0071704	TRUE	Ftcd,Cdca8,Cmah,Bub1,Ubd,Nat8f5,Cenpe,Cdc20,Cdkn3,Chek1,Dusp8,Eef1akmt3,Hrg,Il1rn,Cdk1,Ambp,Ccnb2,Ncapg2,Cdca3,Apoc3,Pmaip1,Wee1,Rad51,Fgb,Lif,Esco2,Serpinc1,Serpina1c,Itih3,Apoa2,Hp,C4b,Apoa4,Apoc1,Adam8,Ccnb1,Nr4a1,Egr1,Fetub,Itih2,Cry1,Serpina1a,Sox9,C3,Pzp,Cntnap5a,Rgn,Serpina1b,Itih1,Fgg,Apoh,Fga,Egr2,Lcat
GO:BP	GO:0007052	mitotic spindle organization	0.000122848	123	114	8	GO:0007051,GO:1902850	TRUE	Cdca8,Cenpe,Cdc20,Racgap1,Nuf2,Kif4,Cenph,Ccnb1
GO:BP	GO:0051129	negative regulation of cellular component organization	0.000127495	718	114	16	GO:0016043,GO:0048523,GO:0051128	TRUE	Cdca8,Bub1,Top2a,Cdc20,Mcm2,Chek1,Hrg,Cxcl10,Nuf2,Lif,Apoa2,Apoa4,Apoc1,Ccnb1,Ckap2,Sox9
GO:BP	GO:0033044	regulation of chromosome organization	0.000152836	237	114	10	GO:0033043,GO:0051276	TRUE	Cdca8,Bub1,Cenpe,Top2a,Cdc20,Mcm2,Ncapg2,Nuf2,Ccnb1,Ncapg
GO:BP	GO:0007017	microtubule-based process	0.000163112	937	114	18	GO:0009987	TRUE	Knstrn,Cdca8,Cenpe,Cdc20,Chek1,Racgap1,Nusap1,Ccnb2,Wee1,Nuf2,Pclaf,Kif2c,Kif4,Cenph,Kif20a,Ccnb1,Ckap2,Rgn
GO:BP	GO:1901988	negative regulation of cell cycle phase transition	0.000224951	247	114	10	GO:0010948,GO:0044770,GO:1901987	TRUE	Cdca8,Bub1,Cdc20,Chek1,E2f1,Cdk1,Nuf2,Rad51,Ccnb1,Cry1
GO:BP	GO:0008219	cell death	0.000252764	2238	114	28	GO:0009987	TRUE	Alb,Ubd,Nat8f5,Top2a,Mcm2,Chek1,Hrg,Cxcl10,E2f1,Il1rn,Cdk1,Pmaip1,Atf3,Fgb,Hp,Adam8,Nr4a1,Fos,Egr1,Ckap2,Sox9,Dnase1l3,Krt20,Rgn,Star,Fgg,Apoh,Fga
GO:BP	GO:2001251	negative regulation of chromosome organization	0.000319797	93	114	7	GO:0010639,GO:0033044,GO:0051276	TRUE	Cdca8,Bub1,Top2a,Cdc20,Mcm2,Nuf2,Ccnb1
GO:BP	GO:0080090	regulation of primary metabolic process	0.000367601	6007	114	50	GO:0019222,GO:0044238	TRUE	Cdca8,Nfil3,Cenpe,Top2a,Cdc20,Mcm2,Ces1e,Chek1,Hrg,E2f1,Il1rn,Cdk1,Ambp,Ccnb2,Ncapg2,Pmaip1,Rad51,Atf3,Lif,E2f8,Esco2,Serpinc1,Serpina1c,Itih3,Apoa2,C4b,Apoa4,Apoc1,Adam8,Ankle1,Ccnb1,Nr4a1,Fos,Egr1,Fetub,Itih2,Cry1,Serpina1a,Ckap2,Trf,Sox9,C3,Pzp,Rgn,Serpina1b,Itih1,Star,Apoh,Egr2,Sec14l2
GO:BP	GO:0045839	negative regulation of mitotic nuclear division	0.000389459	58	114	6	GO:0007088,GO:0010948,GO:0045930,GO:0051784,GO:0140014	TRUE	Cdca8,Bub1,Cdc20,Chek1,Nuf2,Ccnb1
GO:BP	GO:0006508	proteolysis	0.00038982	1864	114	25	GO:0019538	TRUE	Ubd,Cdc20,Hrg,Ambp,Pmaip1,Fgb,Serpinc1,Serpina1c,Itih3,Hp,C4b,Adam8,Nr4a1,Fetub,Itih2,Serpina1a,C3,Pzp,Cntnap5a,Rgn,Serpina1b,Itih1,Fgg,Apoh,Fga
GO:BP	GO:0006915	apoptotic process	0.000395542	2003	114	26	GO:0012501	TRUE	Alb,Ubd,Nat8f5,Top2a,Mcm2,Chek1,Hrg,Cxcl10,E2f1,Il1rn,Cdk1,Pmaip1,Atf3,Fgb,Adam8,Nr4a1,Egr1,Ckap2,Sox9,Dnase1l3,Krt20,Rgn,Star,Fgg,Apoh,Fga
GO:BP	GO:0051783	regulation of nuclear division	0.000417423	144	114	8	GO:0000280,GO:0033043	TRUE	Cdca8,Bub1,Cdc20,Chek1,Nusap1,Nuf2,Lif,Ccnb1
GO:BP	GO:0051248	negative regulation of protein metabolic process	0.000418209	1112	114	19	GO:0010605,GO:0019538,GO:0051172,GO:0051246	TRUE	Cdc20,Hrg,Ambp,Ncapg2,Serpinc1,Serpina1c,Itih3,C4b,Ccnb1,Nr4a1,Fetub,Itih2,Cry1,Serpina1a,C3,Pzp,Rgn,Serpina1b,Itih1
GO:BP	GO:0050789	regulation of biological process	0.000431361	13379	114	83	GO:0008150,GO:0065007	TRUE	Knstrn,Cdca8,Nfil3,Cmah,Alb,Bub1,Ubd,Nat8f5,Cenpe,Top2a,Cdc20,Mcm2,Ces1e,Cdkn3,Chek1,Dusp8,Hrg,Cxcl10,E2f1,Il1rn,Olfm4,Racgap1,Cdk1,Nusap1,Ambp,Ccnb2,Ncapg2,Pmaip1,Nuf2,Pigr,Rad51,Pclaf,Atf3,Kif2c,Fgb,Kif20a,Lif,Angptl7,E2f8,H2-DMb2,Esco2,Serpinc1,Serpina1c,Itih3,Apoa2,Hp,C4b,Apoa4,Apoc1,Adam8,Ankle1,Ccnb1,Nr4a1,Fos,Egr1,Fetub,Itih2,Cry1,Serpina1a,Ckap2,Orm1,Trf,Rgs16,Sox9,C3,Rbp4,Ncapg,Dnase1l3,…
GO:BP	GO:1901987	regulation of cell cycle phase transition	0.00053465	423	114	12	GO:0010564,GO:0044770	TRUE	Cdca8,Bub1,Ubd,Cenpe,Cdc20,Chek1,E2f1,Cdk1,Nuf2,Rad51,Ccnb1,Cry1
GO:BP	GO:0051246	regulation of protein metabolic process	0.0005984	2631	114	30	GO:0019538,GO:0051171,GO:0060255,GO:0080090	TRUE	Cdca8,Cenpe,Cdc20,Chek1,Hrg,Il1rn,Ambp,Ccnb2,Ncapg2,Pmaip1,Rad51,Lif,Serpinc1,Serpina1c,Itih3,C4b,Adam8,Ccnb1,Nr4a1,Egr1,Fetub,Itih2,Cry1,Serpina1a,Sox9,C3,Pzp,Rgn,Serpina1b,Itih1
GO:BP	GO:0061640	cytoskeleton-dependent cytokinesis	0.000604472	102	114	7	GO:0000910	TRUE	Cdca8,Racgap1,Nusap1,Kif4,Kif20a,Ckap2,Cep55
GO:BP	GO:0012501	programmed cell death	0.000663793	2057	114	26	GO:0008219	TRUE	Alb,Ubd,Nat8f5,Top2a,Mcm2,Chek1,Hrg,Cxcl10,E2f1,Il1rn,Cdk1,Pmaip1,Atf3,Fgb,Adam8,Nr4a1,Egr1,Ckap2,Sox9,Dnase1l3,Krt20,Rgn,Star,Fgg,Apoh,Fga
GO:BP	GO:0065007	biological regulation	0.000955733	14096	114	85	GO:0008150	TRUE	Knstrn,Cdca8,Nfil3,Cmah,Alb,Bub1,Ubd,Nat8f5,Cenpe,Top2a,Cdc20,Mcm2,Ces1e,Cdkn3,Chek1,Dusp8,Hrg,Cxcl10,E2f1,Il1rn,Olfm4,Racgap1,Cdk1,Nusap1,Ambp,Ccnb2,Ncapg2,Pmaip1,Nuf2,Pigr,Rad51,Pclaf,Atf3,Kif2c,Fgb,Kif20a,Lif,Angptl7,E2f8,H2-DMb2,Esco2,Serpinc1,Serpina1c,Itih3,Apoa2,Hp,C4b,Apoa4,Apoc1,Adam8,Ankle1,Ccnb1,Nr4a1,Fos,Egr1,Fetub,Itih2,Cry1,Serpina1a,Ckap2,Orm1,Trf,Rgs16,Sox9,C3,Rbp4,Ncapg,Dnase1l3,…
GO:BP	GO:0044770	cell cycle phase transition	0.000971382	536	114	13	GO:0022402	TRUE	Cdca8,Bub1,Ubd,Cenpe,Cdc20,Chek1,E2f1,Cdk1,Ccnb2,Nuf2,Rad51,Ccnb1,Cry1
GO:BP	GO:0030193	regulation of blood coagulation	0.00101814	68	114	6	GO:0007596,GO:0032101,GO:0050818,GO:0061041,GO:1900046	TRUE	Hrg,Fgb,Serpinc1,Fgg,Apoh,Fga
GO:BP	GO:1900046	regulation of hemostasis	0.00121142	70	114	6	GO:0007599,GO:0050789,GO:0050878	TRUE	Hrg,Fgb,Serpinc1,Fgg,Apoh,Fga
GO:BP	GO:0007088	regulation of mitotic nuclear division	0.00121745	113	114	7	GO:0007346,GO:0010564,GO:0051783,GO:0140014	TRUE	Cdca8,Bub1,Cdc20,Chek1,Nusap1,Nuf2,Ccnb1
GO:BP	GO:0050896	response to stimulus	0.00126541	10488	114	70	GO:0008150	TRUE	Ces2h,Knstrn,Cdca8,Nfil3,Cmah,Alb,Bub1,Ubd,Top2a,Cdc20,Mcm2,Ces1e,Fcamr,Cdkn3,Chek1,Dusp8,Hrg,Cxcl10,E2f1,Il1rn,Olfm4,Racgap1,Cdk1,Ambp,Ncapg2,Pmaip1,Nuf2,Pigr,Rad51,Pclaf,Atf3,Fgb,Lif,H2-DMb2,Esco2,Serpinc1,Apoa2,Hp,C4b,Apoa4,Adam8,Ankle1,Ccnb1,Nr4a1,Fos,Egr1,Cry1,Serpina1a,Orm1,Trf,Rgs16,Sox9,C3,Rbp4,Dnase1l3,Gbp2,Krt20,Cep55,Rgn,Serpina1b,Star,Fgg,Cxcl1,Apoh,Cyp2f2,Fga,Egr2,Lcat,Lrg1,Aox3
GO:BP	GO:0050818	regulation of coagulation	0.00131878	71	114	6	GO:0050817,GO:0051239	TRUE	Hrg,Fgb,Serpinc1,Fgg,Apoh,Fga
GO:BP	GO:0019216	regulation of lipid metabolic process	0.0017282	387	114	11	GO:0006629,GO:0080090	TRUE	Ces1e,Apoa2,Apoa4,Apoc1,Egr1,Sox9,C3,Rgn,Star,Apoh,Sec14l2
GO:BP	GO:0048518	positive regulation of biological process	0.00187817	6714	114	52	GO:0008150,GO:0050789	TRUE	Cdca8,Nfil3,Alb,Ubd,Nat8f5,Cenpe,Top2a,Cdc20,Ces1e,Chek1,Hrg,Cxcl10,E2f1,Il1rn,Olfm4,Racgap1,Cdk1,Nusap1,Ncapg2,Pmaip1,Rad51,Atf3,Fgb,Lif,E2f8,H2-DMb2,Apoa2,Hp,C4b,Apoa4,Adam8,Ankle1,Ccnb1,Nr4a1,Fos,Egr1,Cry1,Ckap2,Trf,Sox9,C3,Rbp4,Ncapg,Rgn,Star,Fgg,Cxcl1,Apoh,Fga,Egr2,Lrg1,Sec14l2
GO:BP	GO:0051239	regulation of multicellular organismal process	0.00188055	2933	114	31	GO:0032501,GO:0050789	TRUE	Alb,Hrg,Cxcl10,E2f1,Racgap1,Cdk1,Fgb,Lif,Angptl7,Serpinc1,Apoa2,Apoa4,Apoc1,Adam8,Ccnb1,Nr4a1,Fos,Egr1,Cry1,Trf,Sox9,C3,Rbp4,Rgn,Star,Fgg,Apoh,Fga,Egr2,Lcat,Lrg1
GO:BP	GO:0051988	regulation of attachment of spindle microtubules to kinetochore	0.00209347	18	114	4	GO:0008608,GO:0010564	TRUE	Knstrn,Cdca8,Racgap1,Ccnb1
GO:BP	GO:0048856	anatomical structure development	0.00232967	6166	114	49	GO:0032502	TRUE	Nfil3,Ubd,Nat8f5,Top2a,Cdc20,Mcm2,Ces1e,Chek1,Hrg,Cxcl10,E2f1,Il1rn,Olfm4,Racgap1,Cdk1,Ccnb2,Ncapg2,Wee1,Atf3,Lif,Angptl7,E2f8,Esco2,Apoa2,Hp,Apoa4,Adam8,Ankle1,Ccnb1,Nr4a1,Col19a1,Fos,Egr1,Trf,Sox9,C3,Rbp4,Dnase1l3,Pzp,Krt20,Cep55,Rgn,Serpina1b,Star,Fgg,Cxcl1,Apoh,Egr2,Lrg1
GO:BP	GO:0000910	cytokinesis	0.00248651	182	114	8	GO:0022402,GO:0051301	TRUE	Cdca8,Racgap1,Nusap1,Kif4,Kif20a,E2f8,Ckap2,Cep55
GO:BP	GO:0051315	attachment of mitotic spindle microtubules to kinetochore	0.00264321	19	114	4	GO:0007080,GO:0008608,GO:1903047	TRUE	Cdca8,Cenpe,Nuf2,Kif2c
GO:BP	GO:0043691	reverse cholesterol transport	0.00264321	19	114	4	GO:0030301	TRUE	Ces1e,Apoa2,Apoa4,Lcat
GO:BP	GO:1901990	regulation of mitotic cell cycle phase transition	0.00347541	333	114	10	GO:0007346,GO:0044772,GO:1901987	TRUE	Cdca8,Bub1,Ubd,Cenpe,Cdc20,Chek1,E2f1,Cdk1,Nuf2,Ccnb1
GO:BP	GO:0051172	negative regulation of nitrogen compound metabolic process	0.00353099	2548	114	28	GO:0006807,GO:0009892,GO:0051171	TRUE	Nfil3,Cdc20,Chek1,Hrg,E2f1,Ambp,Ncapg2,Atf3,E2f8,Serpinc1,Serpina1c,Itih3,C4b,Apoc1,Ankle1,Ccnb1,Nr4a1,Egr1,Fetub,Itih2,Cry1,Serpina1a,Sox9,C3,Pzp,Rgn,Serpina1b,Itih1
GO:BP	GO:0006953	acute-phase response	0.00384085	47	114	5	GO:0002526	TRUE	Il1rn,Hp,Serpina1a,Orm1,Serpina1b
GO:BP	GO:0010941	regulation of cell death	0.00416116	1831	114	23	GO:0008219,GO:0050794	TRUE	Alb,Ubd,Nat8f5,Top2a,Hrg,Cxcl10,E2f1,Il1rn,Cdk1,Pmaip1,Atf3,Fgb,Hp,Adam8,Nr4a1,Fos,Egr1,Sox9,Rgn,Star,Fgg,Apoh,Fga
GO:BP	GO:0008203	cholesterol metabolic process	0.00425264	136	114	7	GO:0016125,GO:1902652	TRUE	Ces1e,Apoa2,Apoa4,Apoc1,Star,Lcat,Sec14l2
GO:BP	GO:0007094	mitotic spindle assembly checkpoint signaling	0.00427326	48	114	5	GO:0045841,GO:0071173,GO:0071174	TRUE	Cdca8,Bub1,Cdc20,Nuf2,Ccnb1
GO:BP	GO:0071174	mitotic spindle checkpoint signaling	0.00427326	48	114	5	GO:0007093,GO:0031577	TRUE	Cdca8,Bub1,Cdc20,Nuf2,Ccnb1
GO:BP	GO:0071173	spindle assembly checkpoint signaling	0.00427326	48	114	5	GO:0031577	TRUE	Cdca8,Bub1,Cdc20,Nuf2,Ccnb1
GO:BP	GO:1902041	regulation of extrinsic apoptotic signaling pathway via death domain receptors	0.00474309	49	114	5	GO:0008625,GO:2001236	TRUE	Pmaip1,Atf3,Fgb,Fgg,Fga
GO:BP	GO:0031577	spindle checkpoint signaling	0.00474309	49	114	5	GO:0000075	TRUE	Cdca8,Bub1,Cdc20,Nuf2,Ccnb1
GO:BP	GO:0007093	mitotic cell cycle checkpoint signaling	0.00492074	139	114	7	GO:0000075,GO:0045930,GO:1903047	TRUE	Cdca8,Bub1,Cdc20,Chek1,Cdk1,Nuf2,Ccnb1
GO:BP	GO:0042730	fibrinolysis	0.00494049	22	114	4	GO:0030195	TRUE	Fgb,Fgg,Apoh,Fga
GO:BP	GO:0006955	immune response	0.00500219	1851	114	23	GO:0002376,GO:0050896	TRUE	Nfil3,Ubd,Fcamr,Hrg,Cxcl10,Il1rn,Olfm4,Pigr,Fgb,Lif,H2-DMb2,Apoa2,C4b,Apoa4,Adam8,Trf,C3,Dnase1l3,Gbp2,Star,Fgg,Cxcl1,Fga
GO:BP	GO:0030071	regulation of mitotic metaphase/anaphase transition	0.00503496	89	114	6	GO:0007091,GO:0010965,GO:1901990,GO:1902099	TRUE	Cdca8,Bub1,Cenpe,Cdc20,Nuf2,Ccnb1
GO:BP	GO:0045841	negative regulation of mitotic metaphase/anaphase transition	0.00525265	50	114	5	GO:0007091,GO:0030071,GO:0045839,GO:1901991,GO:1902100,GO:2000816	TRUE	Cdca8,Bub1,Cdc20,Nuf2,Ccnb1
GO:BP	GO:0007091	metaphase/anaphase transition of mitotic cell cycle	0.0053764	90	114	6	GO:0010965,GO:0044772,GO:0044784	TRUE	Cdca8,Bub1,Cenpe,Cdc20,Nuf2,Ccnb1
GO:BP	GO:0010965	regulation of mitotic sister chromatid separation	0.00573649	91	114	6	GO:0051306,GO:1905818	TRUE	Cdca8,Bub1,Cenpe,Cdc20,Nuf2,Ccnb1
GO:BP	GO:0033046	negative regulation of sister chromatid segregation	0.0058043	51	114	5	GO:0000819,GO:0010948,GO:0033045,GO:0051985,GO:2001251	TRUE	Cdca8,Bub1,Cdc20,Nuf2,Ccnb1
GO:BP	GO:0033048	negative regulation of mitotic sister chromatid segregation	0.0058043	51	114	5	GO:0000070,GO:0033046,GO:0033047	TRUE	Cdca8,Bub1,Cdc20,Nuf2,Ccnb1
GO:BP	GO:2000816	negative regulation of mitotic sister chromatid separation	0.0058043	51	114	5	GO:0010965,GO:0033048,GO:0051306,GO:1905819	TRUE	Cdca8,Bub1,Cdc20,Nuf2,Ccnb1
GO:BP	GO:0048523	negative regulation of cellular process	0.00592114	5016	114	42	GO:0009987,GO:0048519,GO:0050794	TRUE	Cdca8,Nfil3,Alb,Bub1,Nat8f5,Top2a,Cdc20,Mcm2,Chek1,Dusp8,Hrg,Cxcl10,E2f1,Il1rn,Olfm4,Cdk1,Ncapg2,Pmaip1,Nuf2,Rad51,Atf3,Fgb,Lif,E2f8,Apoa2,Apoa4,Apoc1,Adam8,Ankle1,Ccnb1,Nr4a1,Egr1,Cry1,Ckap2,Rgs16,Sox9,Rbp4,Rgn,Star,Fgg,Apoh,Fga
GO:BP	GO:1902099	regulation of metaphase/anaphase transition of cell cycle	0.00611601	92	114	6	GO:0033045,GO:0044784,GO:1901987	TRUE	Cdca8,Bub1,Cenpe,Cdc20,Nuf2,Ccnb1
GO:BP	GO:0016125	sterol metabolic process	0.00622861	144	114	7	GO:0008202,GO:1901615	TRUE	Ces1e,Apoa2,Apoa4,Apoc1,Star,Lcat,Sec14l2
GO:BP	GO:0044772	mitotic cell cycle phase transition	0.0062716	442	114	11	GO:0044770,GO:1903047	TRUE	Cdca8,Bub1,Ubd,Cenpe,Cdc20,Chek1,E2f1,Cdk1,Ccnb2,Nuf2,Ccnb1
GO:BP	GO:0046890	regulation of lipid biosynthetic process	0.00628138	206	114	8	GO:0008610,GO:0009889,GO:0019216	TRUE	Ces1e,Apoa4,Apoc1,Egr1,C3,Rgn,Star,Sec14l2
GO:BP	GO:1902100	negative regulation of metaphase/anaphase transition of cell cycle	0.00640051	52	114	5	GO:0044784,GO:1901988,GO:1902099	TRUE	Cdca8,Bub1,Cdc20,Nuf2,Ccnb1
GO:BP	GO:0006996	organelle organization	0.00641651	3438	114	33	GO:0016043	TRUE	Ftcd,Knstrn,Cdca8,Bub1,Cenpe,Top2a,Cdc20,Mcm2,Chek1,Hrg,Racgap1,Cdk1,Nusap1,Ccnb2,Ncapg2,Pmaip1,Wee1,Nuf2,Rad51,Pclaf,Kif2c,Kif4,Cenph,Kif20a,Lif,Esco2,Ccnb1,Ckap2,Trf,Sox9,Ncapg,Diaph3,Krt20
GO:BP	GO:0044784	metaphase/anaphase transition of cell cycle	0.00651575	93	114	6	GO:0033045,GO:0044770	TRUE	Cdca8,Bub1,Cenpe,Cdc20,Nuf2,Ccnb1
GO:BP	GO:0051306	mitotic sister chromatid separation	0.00693652	94	114	6	GO:0000070,GO:0051304,GO:1903047	TRUE	Cdca8,Bub1,Cenpe,Cdc20,Nuf2,Ccnb1
GO:BP	GO:1905819	negative regulation of chromosome separation	0.00704383	53	114	5	GO:0010948,GO:0051304,GO:0051985,GO:1905818	TRUE	Cdca8,Bub1,Cdc20,Nuf2,Ccnb1
GO:BP	GO:0051985	negative regulation of chromosome segregation	0.00704383	53	114	5	GO:0007059,GO:0048523,GO:0051983	TRUE	Cdca8,Bub1,Cdc20,Nuf2,Ccnb1
GO:BP	GO:0034369	plasma lipoprotein particle remodeling	0.00713069	24	114	4	GO:0034368,GO:0071827,GO:0097006	TRUE	Apoa2,Apoa4,Apoc1,Lcat
GO:BP	GO:0034368	protein-lipid complex remodeling	0.00713069	24	114	4	GO:0034367,GO:0071825	TRUE	Apoa2,Apoa4,Apoc1,Lcat
GO:BP	GO:0010565	regulation of cellular ketone metabolic process	0.00747329	148	114	7	GO:0031323,GO:0042180,GO:0062012	TRUE	Ces1e,Apoa4,Apoc1,Egr1,Sox9,Rgn,Star
GO:BP	GO:0007080	mitotic metaphase plate congression	0.00773688	54	114	5	GO:0000070,GO:0051310,GO:1903047	TRUE	Cdca8,Cenpe,Nuf2,Kif2c,Ccnb1
GO:BP	GO:0062012	regulation of small molecule metabolic process	0.00788073	365	114	10	GO:0019222,GO:0044281	TRUE	Ces1e,Pmaip1,Apoa4,Apoc1,Egr1,Cry1,Sox9,Rgn,Star,Sec14l2
GO:BP	GO:0042981	regulation of apoptotic process	0.00844269	1628	114	21	GO:0006915,GO:0043067	TRUE	Alb,Ubd,Nat8f5,Top2a,Hrg,Cxcl10,E2f1,Il1rn,Cdk1,Pmaip1,Atf3,Fgb,Adam8,Nr4a1,Egr1,Sox9,Rgn,Star,Fgg,Apoh,Fga
GO:BP	GO:0034114	regulation of heterotypic cell-cell adhesion	0.00846166	25	114	4	GO:0022407,GO:0034113	TRUE	Il1rn,Fgb,Fgg,Fga
GO:BP	GO:0010639	negative regulation of organelle organization	0.00888926	370	114	10	GO:0006996,GO:0033043,GO:0051129	TRUE	Cdca8,Bub1,Top2a,Cdc20,Mcm2,Chek1,Nuf2,Lif,Ccnb1,Ckap2
GO:BP	GO:0071840	cellular component organization or biogenesis	0.00899935	7668	114	55	GO:0009987	TRUE	Ftcd,Knstrn,Cdca8,Bub1,Ubd,Cenpe,Top2a,Cdc20,Mcm2,Chek1,Utp20,Hrg,Cxcl10,Racgap1,Cdk1,Nusap1,Ccnb2,Ncapg2,Pmaip1,Wee1,Nuf2,Rad51,Pclaf,Kif2c,Fgb,Kif4,Cenph,Kif20a,Lif,Angptl7,H2-DMb2,Esco2,Apoa2,Apoa4,Apoc1,Adam8,Ccnb1,Col19a1,Ckap2,Trf,Sox9,C3,Ncapg,Dnase1l3,Diaph3,Krt20,Cep55,Itih1,Star,Fgg,Fga,Egr2,Lcat,Gm48281,Steap4
GO:BP	GO:0033047	regulation of mitotic sister chromatid segregation	0.00928316	56	114	5	GO:0000070,GO:0033045	TRUE	Cdca8,Bub1,Cdc20,Nuf2,Ccnb1
GO:BP	GO:0016043	cellular component organization	0.0097236	7478	114	54	GO:0071840	TRUE	Ftcd,Knstrn,Cdca8,Bub1,Ubd,Cenpe,Top2a,Cdc20,Mcm2,Chek1,Hrg,Cxcl10,Racgap1,Cdk1,Nusap1,Ccnb2,Ncapg2,Pmaip1,Wee1,Nuf2,Rad51,Pclaf,Kif2c,Fgb,Kif4,Cenph,Kif20a,Lif,Angptl7,H2-DMb2,Esco2,Apoa2,Apoa4,Apoc1,Adam8,Ccnb1,Col19a1,Ckap2,Trf,Sox9,C3,Ncapg,Dnase1l3,Diaph3,Krt20,Cep55,Itih1,Star,Fgg,Fga,Egr2,Lcat,Gm48281,Steap4
GO:BP	GO:0033045	regulation of sister chromatid segregation	0.00995162	100	114	6	GO:0000819,GO:0010564,GO:0033044,GO:0051983	TRUE	Cdca8,Bub1,Cenpe,Cdc20,Nuf2,Ccnb1
GO:BP	GO:0051984	positive regulation of chromosome segregation	0.00996803	26	114	4	GO:0007059,GO:0048522,GO:0051983	TRUE	Cdca8,Ncapg2,Ccnb1,Ncapg
GO:BP	GO:0034367	protein-containing complex remodeling	0.00996803	26	114	4	GO:0043933	TRUE	Apoa2,Apoa4,Apoc1,Lcat
GO:BP	GO:1902652	secondary alcohol metabolic process	0.0101503	155	114	7	GO:0006066	TRUE	Ces1e,Apoa2,Apoa4,Apoc1,Star,Lcat,Sec14l2
GO:BP	GO:0043067	regulation of programmed cell death	0.01132	1659	114	21	GO:0010941,GO:0012501	TRUE	Alb,Ubd,Nat8f5,Top2a,Hrg,Cxcl10,E2f1,Il1rn,Cdk1,Pmaip1,Atf3,Fgb,Adam8,Nr4a1,Egr1,Sox9,Rgn,Star,Fgg,Apoh,Fga
GO:BP	GO:0031639	plasminogen activation	0.011664	27	114	4	GO:0031638	TRUE	Fgb,Fgg,Apoh,Fga
GO:BP	GO:0034372	very-low-density lipoprotein particle remodeling	0.014543	9	114	3	GO:0034370	TRUE	Apoa2,Apoa4,Lcat
GO:BP	GO:0051256	mitotic spindle midzone assembly	0.014543	9	114	3	GO:0000022,GO:0051255,GO:0090307,GO:1903047	TRUE	Cdca8,Racgap1,Kif4
GO:BP	GO:0030301	cholesterol transport	0.0147349	107	114	6	GO:0015918	TRUE	Ces1e,Apoa2,Apoa4,Apoc1,Star,Lcat
GO:BP	GO:0019222	regulation of metabolic process	0.0147709	7368	114	53	GO:0008152,GO:0050789	TRUE	Cdca8,Nfil3,Nat8f5,Cenpe,Top2a,Cdc20,Mcm2,Ces1e,Chek1,Hrg,E2f1,Il1rn,Cdk1,Ambp,Ccnb2,Ncapg2,Pmaip1,Rad51,Atf3,Lif,E2f8,Esco2,Serpinc1,Serpina1c,Itih3,Apoa2,C4b,Apoa4,Apoc1,Adam8,Ankle1,Ccnb1,Nr4a1,Fos,Egr1,Fetub,Itih2,Cry1,Serpina1a,Ckap2,Trf,Sox9,C3,Rbp4,Pzp,Rgn,Serpina1b,Itih1,Star,Cxcl1,Apoh,Egr2,Sec14l2
GO:BP	GO:0008283	cell population proliferation	0.0157172	2131	114	24	GO:0009987	TRUE	Bub1,Cdc20,Chek1,Hrg,Cxcl10,E2f1,Racgap1,Cdk1,Ncapg2,Pmaip1,Atf3,Lif,E2f8,H2-DMb2,Ccnb1,Nr4a1,Egr1,Trf,Sox9,Rbp4,Rgn,Cxcl1,Apoh,Lrg1
GO:BP	GO:0007346	regulation of mitotic cell cycle	0.0160775	488	114	11	GO:0000278,GO:0051726	TRUE	Cdca8,Bub1,Ubd,Cenpe,Cdc20,Chek1,E2f1,Cdk1,Nusap1,Nuf2,Ccnb1
GO:BP	GO:0009636	response to toxic substance	0.0171099	236	114	8	GO:0042221	TRUE	Cdk1,Ambp,Rad51,Hp,Apoa4,Fos,Star,Cyp2f2
GO:BP	GO:0032502	developmental process	0.0172326	6790	114	50	GO:0008150	TRUE	Nfil3,Ubd,Nat8f5,Top2a,Cdc20,Mcm2,Ces1e,Chek1,Hrg,Cxcl10,E2f1,Il1rn,Olfm4,Racgap1,Cdk1,Ccnb2,Ncapg2,Wee1,Atf3,Lif,Angptl7,E2f8,Esco2,Apoa2,Hp,Apoa4,Adam8,Ankle1,Ccnb1,Nr4a1,Col19a1,Fos,Egr1,Trf,Sox9,C3,Rbp4,Dnase1l3,Pzp,Krt20,Cep55,Rgn,Serpina1b,Star,Fgg,Cxcl1,Apoh,Egr2,Lrg1,Steap4
GO:BP	GO:0010876	lipid localization	0.0176964	493	114	11	GO:0033036	TRUE	Ces1e,Apoc3,Apoa2,Apoa4,Apoc1,Cry1,C3,Rbp4,Star,Apoh,Lcat
GO:BP	GO:0051179	localization	0.01937	5438	114	43	GO:0008150	TRUE	Cdca8,Alb,Cenpe,Ces1e,Cxcl10,Il1rn,Racgap1,Cdk1,Nusap1,Apoc3,Pmaip1,Nuf2,Pigr,Kif2c,Fgb,Kif20a,Lif,Esco2,Apoa2,Knl1,Apoa4,Apoc1,Ankle1,Ccnb1,Nr4a1,Cry1,Trf,Sox9,C3,Rbp4,Krt20,Cep55,Rgn,Star,Fgg,Cxcl1,Apoh,Fga,Egr2,Lcat,Slc38a4,Gc,Steap4
GO:BP	GO:0009893	positive regulation of metabolic process	0.0204603	3976	114	35	GO:0008152,GO:0019222,GO:0048518	TRUE	Cdca8,Nfil3,Nat8f5,Cenpe,Top2a,Cdc20,Ces1e,Chek1,E2f1,Il1rn,Cdk1,Pmaip1,Rad51,Atf3,Lif,E2f8,Apoa2,Apoa4,Adam8,Ccnb1,Nr4a1,Fos,Egr1,Cry1,Ckap2,Trf,Sox9,C3,Rbp4,Rgn,Star,Cxcl1,Apoh,Egr2,Sec14l2
GO:BP	GO:0034380	high-density lipoprotein particle assembly	0.0207126	10	114	3	GO:0034377	TRUE	Apoa2,Apoa4,Lcat
GO:BP	GO:0034370	triglyceride-rich lipoprotein particle remodeling	0.0207126	10	114	3	GO:0034369	TRUE	Apoa2,Apoa4,Lcat
GO:BP	GO:0000022	mitotic spindle elongation	0.0207126	10	114	3	GO:0000070,GO:0007052,GO:0051231,GO:1903047	TRUE	Cdca8,Racgap1,Kif4
GO:BP	GO:0072359	circulatory system development	0.021385	1187	114	17	GO:0048731	TRUE	Nat8f5,Hrg,Cxcl10,Cdk1,Lif,Angptl7,E2f8,Adam8,Ccnb1,Nr4a1,Egr1,Sox9,C3,Rbp4,Apoh,Egr2,Lrg1
GO:BP	GO:1901991	negative regulation of mitotic cell cycle phase transition	0.0225245	175	114	7	GO:0044772,GO:0045930,GO:1901988,GO:1901990	TRUE	Cdca8,Bub1,Cdc20,Chek1,Cdk1,Nuf2,Ccnb1
GO:BP	GO:0009605	response to external stimulus	0.0227566	3135	114	30	GO:0050896	TRUE	Alb,Ubd,Chek1,Hrg,Cxcl10,Pmaip1,Atf3,Fgb,Serpinc1,Hp,C4b,Apoa4,Adam8,Nr4a1,Fos,Cry1,Trf,Sox9,C3,Rbp4,Dnase1l3,Gbp2,Krt20,Star,Fgg,Cxcl1,Apoh,Fga,Egr2,Lrg1
GO:BP	GO:0008202	steroid metabolic process	0.0247188	328	114	9	GO:0006629,GO:1901360	TRUE	Ces1e,Apoa2,Apoa4,Apoc1,Egr1,Star,Lcat,Gc,Sec14l2
GO:BP	GO:0048583	regulation of response to stimulus	0.0248718	4011	114	35	GO:0050789,GO:0050896	TRUE	Cdca8,Cmah,Ubd,Chek1,Dusp8,Hrg,Cxcl10,Il1rn,Olfm4,Ncapg2,Pmaip1,Pigr,Rad51,Atf3,Fgb,Lif,H2-DMb2,Serpinc1,C4b,Adam8,Ankle1,Ccnb1,Egr1,Cry1,Rgs16,Sox9,C3,Dnase1l3,Cep55,Rgn,Fgg,Cxcl1,Apoh,Fga,Lrg1
GO:BP	GO:0007596	blood coagulation	0.0270623	180	114	7	GO:0007599,GO:0042060,GO:0050817	TRUE	Hrg,Fgb,Serpinc1,C3,Fgg,Apoh,Fga
GO:BP	GO:0015918	sterol transport	0.0271693	119	114	6	GO:0006869,GO:0015850	TRUE	Ces1e,Apoa2,Apoa4,Apoc1,Star,Lcat
GO:BP	GO:0051310	metaphase plate congression	0.0280798	70	114	5	GO:0051303,GO:0098813	TRUE	Cdca8,Cenpe,Nuf2,Kif2c,Ccnb1
GO:BP	GO:0051231	spindle elongation	0.0283932	11	114	3	GO:0007017,GO:0007051,GO:0022402,GO:0098813	TRUE	Cdca8,Racgap1,Kif4
GO:BP	GO:0007599	hemostasis	0.0301313	183	114	7	GO:0050878	TRUE	Hrg,Fgb,Serpinc1,C3,Fgg,Apoh,Fga
GO:BP	GO:0050817	coagulation	0.0301313	183	114	7	GO:0032501	TRUE	Hrg,Fgb,Serpinc1,C3,Fgg,Apoh,Fga
GO:BP	GO:0035556	intracellular signal transduction	0.030178	2527	114	26	GO:0007165	TRUE	Cdca8,Bub1,Ubd,Cdc20,Chek1,Dusp8,E2f1,Il1rn,Olfm4,Cdk1,Pmaip1,Nuf2,Rad51,Atf3,Fgb,Lif,Adam8,Ccnb1,Cry1,Trf,Sox9,C3,Cep55,Rgn,Fgg,Fga
GO:BP	GO:0051234	establishment of localization	0.0333094	4794	114	39	GO:0051179	TRUE	Cdca8,Cenpe,Ces1e,Cxcl10,Il1rn,Racgap1,Cdk1,Nusap1,Apoc3,Pmaip1,Nuf2,Pigr,Kif2c,Fgb,Kif20a,Lif,Apoa2,Apoa4,Apoc1,Ankle1,Ccnb1,Nr4a1,Cry1,Trf,C3,Rbp4,Krt20,Cep55,Rgn,Star,Fgg,Cxcl1,Apoh,Fga,Egr2,Lcat,Slc38a4,Gc,Steap4
GO:BP	GO:0006869	lipid transport	0.0350528	433	114	10	GO:0010876,GO:0071702	TRUE	Ces1e,Apoc3,Apoa2,Apoa4,Apoc1,Cry1,Rbp4,Star,Apoh,Lcat
GO:BP	GO:0006952	defense response	0.0354953	1788	114	21	GO:0006950	TRUE	Ubd,Hrg,Cxcl10,Il1rn,Pmaip1,Fgb,Hp,C4b,Apoa4,Adam8,Serpina1a,Orm1,Trf,C3,Dnase1l3,Gbp2,Serpina1b,Star,Fgg,Cxcl1,Fga
GO:BP	GO:0090068	positive regulation of cell cycle process	0.036537	262	114	8	GO:0010564,GO:0022402,GO:0045787	TRUE	Cdca8,Racgap1,Cdk1,Nusap1,Ncapg2,E2f8,Ccnb1,Ncapg
GO:BP	GO:0045834	positive regulation of lipid metabolic process	0.0371378	189	114	7	GO:0006629,GO:0009893,GO:0019216	TRUE	Ces1e,Apoa2,Apoa4,Rgn,Star,Apoh,Sec14l2
GO:BP	GO:0051240	positive regulation of multicellular organismal process	0.0403331	1659	114	20	GO:0032501,GO:0048518,GO:0051239	TRUE	Alb,Hrg,E2f1,Cdk1,Fgb,Lif,Apoa2,Adam8,Ccnb1,Fos,Egr1,Trf,Sox9,C3,Star,Fgg,Apoh,Fga,Egr2,Lrg1
GO:BP	GO:0071827	plasma lipoprotein particle organization	0.0425064	37	114	4	GO:0032501,GO:0071825	TRUE	Apoa2,Apoa4,Apoc1,Lcat
GO:BP	GO:2000026	regulation of multicellular organismal development	0.0429922	1525	114	19	GO:0007275,GO:0050793,GO:0051239	TRUE	Hrg,Cxcl10,E2f1,Racgap1,Cdk1,Lif,Angptl7,Adam8,Ccnb1,Fos,Trf,Sox9,C3,Rbp4,Rgn,Star,Apoh,Egr2,Lrg1
GO:BP	GO:0061041	regulation of wound healing	0.043058	129	114	6	GO:0042060,GO:1903034	TRUE	Hrg,Fgb,Serpinc1,Fgg,Apoh,Fga
GO:BP	GO:0045787	positive regulation of cell cycle	0.0483718	357	114	9	GO:0007049,GO:0048522,GO:0051726	TRUE	Cdca8,Chek1,Racgap1,Cdk1,Nusap1,Ncapg2,E2f8,Ccnb1,Ncapg
GO:BP	GO:0051171	regulation of nitrogen compound metabolic process	0.0484873	5829	114	44	GO:0006807,GO:0019222	TRUE	Cdca8,Nfil3,Cenpe,Top2a,Cdc20,Mcm2,Chek1,Hrg,E2f1,Il1rn,Cdk1,Ambp,Ccnb2,Ncapg2,Pmaip1,Rad51,Atf3,Lif,E2f8,Esco2,Serpinc1,Serpina1c,Itih3,C4b,Apoc1,Adam8,Ankle1,Ccnb1,Nr4a1,Fos,Egr1,Fetub,Itih2,Cry1,Serpina1a,Ckap2,Trf,Sox9,C3,Pzp,Rgn,Serpina1b,Itih1,Egr2
GO:BP	GO:0051255	spindle midzone assembly	0.0489162	13	114	3	GO:0007017,GO:0022402,GO:0022607,GO:0051225	TRUE	Cdca8,Racgap1,Kif4
GO:BP	GO:0034375	high-density lipoprotein particle remodeling	0.0489162	13	114	3	GO:0034369	TRUE	Apoa2,Apoa4,Lcat
GO:BP	GO:0048522	positive regulation of cellular process	0.0489775	6028	114	45	GO:0009987,GO:0048518,GO:0050794	TRUE	Cdca8,Nfil3,Ubd,Cenpe,Top2a,Cdc20,Chek1,Hrg,Cxcl10,E2f1,Il1rn,Olfm4,Racgap1,Cdk1,Nusap1,Ncapg2,Pmaip1,Rad51,Atf3,Fgb,Lif,E2f8,H2-DMb2,Hp,Apoa4,Adam8,Ankle1,Ccnb1,Nr4a1,Fos,Egr1,Ckap2,Trf,Sox9,C3,Rbp4,Ncapg,Rgn,Star,Fgg,Cxcl1,Apoh,Fga,Egr2,Lrg1
GO:BP	GO:0010035	response to inorganic substance	0.0517841	660	114	12	GO:0042221	FALSE	Cdk1,Rad51,Fgb,Apoa4,Nr4a1,Fos,Trf,Serpina1b,Star,Fgg,Fga,Lcat
GO:BP	GO:0048144	fibroblast proliferation	0.0534267	134	114	6	GO:0008283	FALSE	E2f1,Cdk1,Pmaip1,Lif,E2f8,Ccnb1
GO:BP	GO:0010033	response to organic substance	0.0534857	3796	114	33	GO:0042221	FALSE	Ces2h,Knstrn,Nfil3,Ubd,Mcm2,Ces1e,Chek1,Hrg,Cxcl10,E2f1,Il1rn,Cdk1,Pmaip1,Rad51,Atf3,Fgb,Apoa2,Apoa4,Nr4a1,Fos,Egr1,Cry1,Serpina1a,Sox9,Rbp4,Gbp2,Serpina1b,Star,Fgg,Cxcl1,Egr2,Lcat,Lrg1
GO:BP	GO:0008625	extrinsic apoptotic signaling pathway via death domain receptors	0.0539575	80	114	5	GO:0097191	FALSE	Pmaip1,Atf3,Fgb,Fgg,Fga
GO:BP	GO:0051128	regulation of cellular component organization	0.0542671	2453	114	25	GO:0016043,GO:0050794	FALSE	Cdca8,Bub1,Cenpe,Top2a,Cdc20,Mcm2,Chek1,Hrg,Cxcl10,Nusap1,Ncapg2,Pmaip1,Nuf2,Lif,Angptl7,Apoa2,Apoa4,Apoc1,Ccnb1,Ckap2,Trf,Sox9,C3,Ncapg,Lcat
GO:BP	GO:0044281	small molecule metabolic process	0.0576141	1847	114	21	GO:0008152	FALSE	Ces2h,Ftcd,Cmah,Ces1e,Pmaip1,Atf3,Apoa2,Apoa4,Apoc1,Egr1,Cry1,Sox9,C3,Rbp4,Akr1b7,Rgn,Star,Cyp2f2,Lcat,Gc,Sec14l2
GO:BP	GO:0034116	positive regulation of heterotypic cell-cell adhesion	0.0620678	14	114	3	GO:0022409,GO:0034113,GO:0034114	FALSE	Fgb,Fgg,Fga
GO:BP	GO:0060623	regulation of chromosome condensation	0.0620678	14	114	3	GO:0030261,GO:0033044	FALSE	Ncapg2,Ccnb1,Ncapg
GO:BP	GO:0033700	phospholipid efflux	0.0620678	14	114	3	GO:0015914	FALSE	Apoa2,Apoa4,Apoc1
GO:BP	GO:0071825	protein-lipid complex subunit organization	0.0643452	41	114	4	GO:0043933	FALSE	Apoa2,Apoa4,Apoc1,Lcat
GO:BP	GO:0045940	positive regulation of steroid metabolic process	0.0643452	41	114	4	GO:0008202,GO:0019218,GO:0045834	FALSE	Ces1e,Apoa4,Star,Sec14l2
GO:BP	GO:0051303	establishment of chromosome localization	0.0683804	84	114	5	GO:0050000,GO:0051649,GO:0051656	FALSE	Cdca8,Cenpe,Nuf2,Kif2c,Ccnb1
GO:BP	GO:0060537	muscle tissue development	0.0705915	470	114	10	GO:0009888	FALSE	Cdk1,Atf3,Ccnb1,Nr4a1,Col19a1,Fos,Egr1,Sox9,Rbp4,Egr2
GO:BP	GO:0006629	lipid metabolic process	0.0712103	1441	114	18	GO:0044238,GO:0071704	FALSE	Ces2h,Ces1e,Il1rn,Apoa2,Apoa4,Apoc1,Egr1,Sox9,C3,Rbp4,Akr1b7,Rgn,Star,Apoh,Cyp2f2,Lcat,Gc,Sec14l2
GO:BP	GO:0070887	cellular response to chemical stimulus	0.0736301	3503	114	31	GO:0042221,GO:0051716	FALSE	Knstrn,Nfil3,Mcm2,Ces1e,Chek1,Hrg,Cxcl10,E2f1,Il1rn,Cdk1,Ambp,Rad51,Atf3,Fgb,Hp,Apoa4,Adam8,Nr4a1,Fos,Egr1,Cry1,Trf,Sox9,Gbp2,Star,Fgg,Cxcl1,Cyp2f2,Egr2,Lrg1,Aox3
GO:BP	GO:0006066	alcohol metabolic process	0.0741315	377	114	9	GO:0044281,GO:1901615	FALSE	Ces1e,Apoa2,Apoa4,Apoc1,Rbp4,Akr1b7,Star,Lcat,Sec14l2
GO:BP	GO:0031100	animal organ regeneration	0.0766301	86	114	5	GO:0031099,GO:0048513	FALSE	Cdk1,Lif,Apoa2,Rgn,Apoh
GO:BP	GO:0033043	regulation of organelle organization	0.0801918	1182	114	16	GO:0006996,GO:0051128	FALSE	Cdca8,Bub1,Cenpe,Top2a,Cdc20,Mcm2,Chek1,Hrg,Nusap1,Ncapg2,Pmaip1,Nuf2,Lif,Ccnb1,Ckap2,Ncapg
GO:BP	GO:0010038	response to metal ion	0.0804817	381	114	9	GO:0010035	FALSE	Cdk1,Fgb,Fos,Trf,Serpina1b,Star,Fgg,Fga,Lcat
GO:BP	GO:0006639	acylglycerol metabolic process	0.0833714	145	114	6	GO:0006638,GO:0046486	FALSE	Apoa2,Apoa4,Apoc1,C3,Rgn,Apoh
GO:BP	GO:0006793	phosphorus metabolic process	0.0840165	2845	114	27	GO:0044237	FALSE	Cdca8,Cmah,Bub1,Cenpe,Cdkn3,Chek1,Dusp8,Hrg,Il1rn,Cdk1,Ccnb2,Ncapg2,Wee1,Rad51,Lif,Apoa2,Apoa4,Apoc1,Adam8,Ccnb1,Egr1,Cry1,Trf,Sox9,C3,Rgn,Lcat
GO:BP	GO:0006638	neutral lipid metabolic process	0.0900351	147	114	6	GO:0044255	FALSE	Apoa2,Apoa4,Apoc1,C3,Rgn,Apoh
GO:BP	GO:0051004	regulation of lipoprotein lipase activity	0.0949095	16	114	3	GO:0060191	FALSE	Apoa4,Apoc1,Apoh
GO:BP	GO:0035914	skeletal muscle cell differentiation	0.0954323	90	114	5	GO:0007519,GO:0030154	FALSE	Atf3,Nr4a1,Fos,Egr1,Egr2
GO:BP	GO:0050000	chromosome localization	0.0954323	90	114	5	GO:0051640	FALSE	Cdca8,Cenpe,Nuf2,Kif2c,Ccnb1
GO:BP	GO:0006468	protein phosphorylation	0.103521	1626	114	19	GO:0016310,GO:0036211	FALSE	Cdca8,Bub1,Cenpe,Chek1,Hrg,Il1rn,Cdk1,Ccnb2,Ncapg2,Wee1,Rad51,Lif,Adam8,Ccnb1,Egr1,Cry1,Sox9,C3,Rgn
GO:BP	GO:1902531	regulation of intracellular signal transduction	0.107905	1631	114	19	GO:0009966,GO:0035556	FALSE	Cdca8,Ubd,Dusp8,Il1rn,Olfm4,Pmaip1,Rad51,Atf3,Fgb,Lif,Adam8,Ccnb1,Cry1,Sox9,C3,Cep55,Rgn,Fgg,Fga
GO:BP	GO:0009892	negative regulation of metabolic process	0.111146	3578	114	31	GO:0008152,GO:0019222,GO:0048519	FALSE	Nfil3,Cdc20,Chek1,Hrg,E2f1,Cdk1,Ambp,Ncapg2,Atf3,E2f8,Serpinc1,Serpina1c,Itih3,Apoa2,C4b,Apoc1,Ankle1,Ccnb1,Nr4a1,Egr1,Fetub,Itih2,Cry1,Serpina1a,Sox9,C3,Pzp,Rgn,Serpina1b,Itih1,Apoh
GO:BP	GO:1901976	regulation of cell cycle checkpoint	0.111168	47	114	4	GO:0000075,GO:1901987,GO:1902531	FALSE	Cdca8,Rad51,Ccnb1,Cry1
GO:BP	GO:0042127	regulation of cell population proliferation	0.114207	1785	114	20	GO:0008283,GO:0050794	FALSE	Cdc20,Chek1,Hrg,Cxcl10,E2f1,Cdk1,Pmaip1,Atf3,Lif,H2-DMb2,Ccnb1,Nr4a1,Egr1,Trf,Sox9,Rbp4,Rgn,Cxcl1,Apoh,Lrg1
GO:BP	GO:0010817	regulation of hormone levels	0.114746	604	114	11	GO:0065008	FALSE	Ces1e,Il1rn,Fgb,Lif,Egr1,Cry1,Rbp4,Akr1b7,Star,Fgg,Fga
GO:BP	GO:0030195	negative regulation of blood coagulation	0.120886	48	114	4	GO:0007596,GO:0030193,GO:0050819,GO:0061045,GO:1900047	FALSE	Fgb,Fgg,Apoh,Fga
GO:BP	GO:0045930	negative regulation of mitotic cell cycle	0.123245	228	114	7	GO:0000278,GO:0007346,GO:0045786	FALSE	Cdca8,Bub1,Cdc20,Chek1,Cdk1,Nuf2,Ccnb1
GO:BP	GO:0044238	primary metabolic process	0.125783	13177	114	76	GO:0008152	FALSE	Ces2h,Ftcd,Cdca8,Nfil3,Cmah,Bub1,Ubd,Nat8f5,Cenpe,Top2a,Cdc20,Mcm2,Ces1e,Cdkn3,Chek1,Dusp8,Eef1akmt3,Utp20,Hrg,E2f1,Il1rn,Cdk1,Ambp,Ccnb2,Ncapg2,Cdca3,Apoc3,Pmaip1,Wee1,Rad51,Pclaf,Atf3,Fgb,Lif,E2f8,Esco2,Serpinc1,Serpina1c,Itih3,Apoa2,Hp,C4b,Apoa4,Apoc1,Adam8,Ankle1,Ccnb1,Nr4a1,Fos,Egr1,Fetub,Itih2,Cry1,Serpina1a,Ckap2,Trf,Sox9,C3,Rbp4,Dnase1l3,Akr1b7,Pzp,Cntnap5a,Rgn,Serpina1b,Itih1,Star,Fgg,Ap…
GO:BP	GO:0098542	defense response to other organism	0.127698	1229	114	16	GO:0006952,GO:0051707	FALSE	Ubd,Hrg,Cxcl10,Pmaip1,Fgb,Hp,C4b,Apoa4,Adam8,Trf,C3,Gbp2,Star,Fgg,Cxcl1,Fga
GO:BP	GO:1905448	positive regulation of mitochondrial ATP synthesis coupled electron transport	0.128813	3	114	2	GO:0031325,GO:0042775,GO:1905446	FALSE	Cdk1,Ccnb1
GO:BP	GO:1905463	negative regulation of DNA duplex unwinding	0.128813	3	114	2	GO:0032508,GO:1905462,GO:2001251	FALSE	Top2a,Mcm2
GO:BP	GO:0019730	antimicrobial humoral response	0.130066	157	114	6	GO:0006959,GO:0098542	FALSE	Hrg,Cxcl10,Fgb,Trf,Cxcl1,Fga
GO:BP	GO:1900047	negative regulation of hemostasis	0.13121	49	114	4	GO:0007599,GO:0048519,GO:1900046	FALSE	Fgb,Fgg,Apoh,Fga
GO:BP	GO:0007275	multicellular organism development	0.133997	5088	114	39	GO:0032501,GO:0048856	FALSE	Nfil3,Ubd,Nat8f5,Top2a,Cdc20,Chek1,Hrg,Cxcl10,E2f1,Il1rn,Racgap1,Cdk1,Ccnb2,Ncapg2,Wee1,Lif,Angptl7,E2f8,Esco2,Hp,Apoa4,Adam8,Ankle1,Ccnb1,Nr4a1,Fos,Egr1,Trf,Sox9,C3,Rbp4,Pzp,Rgn,Serpina1b,Star,Cxcl1,Apoh,Egr2,Lrg1
GO:BP	GO:0090207	regulation of triglyceride metabolic process	0.142163	50	114	4	GO:0006641,GO:0019216,GO:0031323	FALSE	Apoa4,C3,Rgn,Apoh
GO:BP	GO:0050819	negative regulation of coagulation	0.142163	50	114	4	GO:0050817,GO:0050818,GO:0051241	FALSE	Fgb,Fgg,Apoh,Fga
GO:BP	GO:0036211	protein modification process	0.14586	3629	114	31	GO:0019538,GO:0043412	FALSE	Cdca8,Bub1,Ubd,Nat8f5,Cenpe,Cdc20,Cdkn3,Chek1,Dusp8,Eef1akmt3,Hrg,Il1rn,Cdk1,Ccnb2,Ncapg2,Cdca3,Wee1,Rad51,Lif,Esco2,Apoa2,Adam8,Ccnb1,Egr1,Cry1,Serpina1a,Sox9,C3,Rgn,Serpina1b,Egr2
GO:BP	GO:0051241	negative regulation of multicellular organismal process	0.150488	1112	114	15	GO:0032501,GO:0048519,GO:0051239	FALSE	Hrg,Cxcl10,Fgb,Lif,Angptl7,Apoa2,Apoa4,Apoc1,Cry1,Sox9,Rbp4,Rgn,Fgg,Apoh,Fga
GO:BP	GO:0031638	zymogen activation	0.150752	99	114	5	GO:0016485	FALSE	Fgb,Hp,Fgg,Apoh,Fga
GO:BP	GO:0048513	animal organ development	0.158899	3824	114	32	GO:0048856	FALSE	Nfil3,Ubd,Nat8f5,Top2a,Mcm2,E2f1,Cdk1,Ccnb2,Ncapg2,Atf3,Lif,Angptl7,E2f8,Esco2,Apoa2,Hp,Adam8,Ankle1,Ccnb1,Nr4a1,Col19a1,Fos,Egr1,Trf,Sox9,Rbp4,Rgn,Star,Cxcl1,Apoh,Egr2,Lrg1
GO:BP	GO:0042180	cellular ketone metabolic process	0.1615	238	114	7	GO:0044237,GO:0044281,GO:0071704	FALSE	Ces1e,Apoa4,Apoc1,Egr1,Sox9,Rgn,Star
GO:BP	GO:0007623	circadian rhythm	0.1615	238	114	7	GO:0048511	FALSE	Nfil3,Alb,Top2a,Cdk1,Egr1,Cry1,Star
GO:BP	GO:1903034	regulation of response to wounding	0.177235	166	114	6	GO:0009611,GO:0080134	FALSE	Hrg,Fgb,Serpinc1,Fgg,Apoh,Fga
GO:BP	GO:0051716	cellular response to stimulus	0.1784	8864	114	57	GO:0009987,GO:0050896	FALSE	Knstrn,Cdca8,Nfil3,Cmah,Alb,Bub1,Ubd,Top2a,Cdc20,Mcm2,Ces1e,Cdkn3,Chek1,Dusp8,Hrg,Cxcl10,E2f1,Il1rn,Olfm4,Racgap1,Cdk1,Ambp,Ncapg2,Pmaip1,Nuf2,Pigr,Rad51,Pclaf,Atf3,Fgb,Lif,Esco2,Hp,Apoa4,Adam8,Ankle1,Ccnb1,Nr4a1,Fos,Egr1,Cry1,Trf,Rgs16,Sox9,C3,Gbp2,Krt20,Cep55,Rgn,Star,Fgg,Cxcl1,Cyp2f2,Fga,Egr2,Lrg1,Aox3
GO:BP	GO:0071347	cellular response to interleukin-1	0.190656	104	114	5	GO:0070555,GO:0071345	FALSE	Il1rn,Fgb,Egr1,Sox9,Fgg
GO:BP	GO:0006796	phosphate-containing compound metabolic process	0.201479	2823	114	26	GO:0006793	FALSE	Cdca8,Bub1,Cenpe,Cdkn3,Chek1,Dusp8,Hrg,Il1rn,Cdk1,Ccnb2,Ncapg2,Wee1,Rad51,Lif,Apoa2,Apoa4,Apoc1,Adam8,Ccnb1,Egr1,Cry1,Trf,Sox9,C3,Rgn,Lcat
GO:BP	GO:0042770	signal transduction in response to DNA damage	0.208804	171	114	6	GO:0006974,GO:0035556	FALSE	Chek1,E2f1,Cdk1,Pmaip1,Rad51,Cry1
GO:BP	GO:0010605	negative regulation of macromolecule metabolic process	0.211912	3347	114	29	GO:0009892,GO:0043170,GO:0060255	FALSE	Nfil3,Cdc20,Chek1,Hrg,E2f1,Cdk1,Ambp,Ncapg2,Atf3,E2f8,Serpinc1,Serpina1c,Itih3,Apoa2,C4b,Ankle1,Ccnb1,Nr4a1,Egr1,Fetub,Itih2,Cry1,Serpina1a,Sox9,C3,Pzp,Rgn,Serpina1b,Itih1
GO:BP	GO:0034377	plasma lipoprotein particle assembly	0.222009	21	114	3	GO:0065005,GO:0071827,GO:0097006	FALSE	Apoa2,Apoa4,Lcat
GO:BP	GO:0051383	kinetochore organization	0.222009	21	114	3	GO:0051276	FALSE	Cenpe,Nuf2,Cenph
GO:BP	GO:0033036	macromolecule localization	0.235622	3020	114	27	GO:0051179	FALSE	Ces1e,Il1rn,Cdk1,Apoc3,Pmaip1,Pigr,Fgb,Kif20a,Lif,Esco2,Apoa2,Knl1,Apoa4,Apoc1,Ankle1,Cry1,Sox9,C3,Rbp4,Krt20,Cep55,Star,Fgg,Apoh,Fga,Egr2,Lcat
GO:BP	GO:0032787	monocarboxylic acid metabolic process	0.236185	655	114	11	GO:0019752	FALSE	Ces2h,Ftcd,Ces1e,Apoa4,Apoc1,Sox9,C3,Akr1b7,Rgn,Star,Cyp2f2
GO:BP	GO:0034097	response to cytokine	0.241124	1160	114	15	GO:0010033	FALSE	Nfil3,Ubd,Mcm2,Cxcl10,Il1rn,Fgb,Fos,Egr1,Serpina1a,Sox9,Gbp2,Serpina1b,Star,Fgg,Cxcl1
GO:BP	GO:0001944	vasculature development	0.242329	775	114	12	GO:0048731,GO:0072359	FALSE	Hrg,Cxcl10,Lif,Angptl7,E2f8,Adam8,Nr4a1,Egr1,C3,Apoh,Egr2,Lrg1
GO:BP	GO:0031325	positive regulation of cellular metabolic process	0.242951	3198	114	28	GO:0009893,GO:0031323,GO:0044237,GO:0048522	FALSE	Cdca8,Nfil3,Cenpe,Top2a,Cdc20,E2f1,Il1rn,Cdk1,Pmaip1,Rad51,Atf3,Lif,E2f8,Apoa4,Adam8,Ccnb1,Nr4a1,Fos,Egr1,Ckap2,Trf,Sox9,C3,Rgn,Star,Cxcl1,Apoh,Egr2
GO:BP	GO:0034113	heterotypic cell-cell adhesion	0.255267	58	114	4	GO:0098609	FALSE	Il1rn,Fgb,Fgg,Fga
GO:BP	GO:0071504	cellular response to heparin	0.256922	4	114	2	GO:0071417,GO:0071503,GO:1901701	FALSE	Egr1,Sox9
GO:BP	GO:0043152	induction of bacterial agglutination	0.256922	4	114	2	GO:0019731	FALSE	Fgb,Fga
GO:BP	GO:1905446	regulation of mitochondrial ATP synthesis coupled electron transport	0.256922	4	114	2	GO:0042775,GO:0043467	FALSE	Cdk1,Ccnb1
GO:BP	GO:0006641	triglyceride metabolic process	0.259634	111	114	5	GO:0006639	FALSE	Apoa4,Apoc1,C3,Rgn,Apoh
GO:BP	GO:0062013	positive regulation of small molecule metabolic process	0.260363	178	114	6	GO:0009893,GO:0044281,GO:0062012	FALSE	Ces1e,Pmaip1,Apoa4,Rgn,Star,Sec14l2
GO:BP	GO:0120254	olefinic compound metabolic process	0.268487	179	114	6	GO:0071704	FALSE	Ces1e,Egr1,Rbp4,Akr1b7,Star,Cyp2f2
GO:BP	GO:0019218	regulation of steroid metabolic process	0.270871	112	114	5	GO:0008202,GO:0019216	FALSE	Ces1e,Apoa4,Egr1,Star,Sec14l2
GO:BP	GO:0000077	DNA damage checkpoint signaling	0.270871	112	114	5	GO:0031570,GO:0042770	FALSE	Chek1,E2f1,Cdk1,Rad51,Cry1
GO:BP	GO:1901343	negative regulation of vasculature development	0.270871	112	114	5	GO:0001944,GO:0051093,GO:0051241,GO:1901342	FALSE	Hrg,Cxcl10,Lif,Angptl7,Apoh
GO:BP	GO:0044255	cellular lipid metabolic process	0.275797	1040	114	14	GO:0006629,GO:0044237	FALSE	Ces2h,Ces1e,Apoa2,Apoa4,Apoc1,Sox9,C3,Rbp4,Akr1b7,Rgn,Star,Apoh,Cyp2f2,Lcat
GO:BP	GO:0051050	positive regulation of transport	0.275797	1040	114	14	GO:0006810,GO:0048518,GO:0051049	FALSE	Ces1e,Cxcl10,Cdk1,Pmaip1,Fgb,Lif,Apoa2,Trf,C3,Rbp4,Rgn,Fgg,Cxcl1,Fga
GO:BP	GO:0010942	positive regulation of cell death	0.277054	667	114	11	GO:0008219,GO:0010941,GO:0048522	FALSE	Ubd,Top2a,Hrg,E2f1,Pmaip1,Atf3,Hp,Adam8,Nr4a1,Fos,Egr1
GO:BP	GO:0060255	regulation of macromolecule metabolic process	0.280779	6862	114	47	GO:0019222,GO:0043170	FALSE	Cdca8,Nfil3,Nat8f5,Cenpe,Top2a,Cdc20,Mcm2,Chek1,Hrg,E2f1,Il1rn,Cdk1,Ambp,Ccnb2,Ncapg2,Pmaip1,Rad51,Atf3,Lif,E2f8,Esco2,Serpinc1,Serpina1c,Itih3,Apoa2,C4b,Adam8,Ankle1,Ccnb1,Nr4a1,Fos,Egr1,Fetub,Itih2,Cry1,Serpina1a,Ckap2,Trf,Sox9,C3,Rbp4,Pzp,Rgn,Serpina1b,Itih1,Star,Egr2
GO:BP	GO:0070371	ERK1 and ERK2 cascade	0.281449	350	114	8	GO:0000165	FALSE	Atf3,Fgb,Lif,Trf,Sox9,C3,Fgg,Fga
GO:BP	GO:0051707	response to other organism	0.287651	1756	114	19	GO:0043207,GO:0044419	FALSE	Ubd,Hrg,Cxcl10,Pmaip1,Fgb,Hp,C4b,Apoa4,Adam8,Nr4a1,Fos,Trf,C3,Gbp2,Star,Fgg,Cxcl1,Fga,Lrg1
GO:BP	GO:0043207	response to external biotic stimulus	0.296315	1760	114	19	GO:0009605,GO:0009607	FALSE	Ubd,Hrg,Cxcl10,Pmaip1,Fgb,Hp,C4b,Apoa4,Adam8,Nr4a1,Fos,Trf,C3,Gbp2,Star,Fgg,Cxcl1,Fga,Lrg1
GO:BP	GO:0022414	reproductive process	0.309744	1766	114	19	GO:0000003,GO:0008150	FALSE	Top2a,Cdc20,E2f1,Racgap1,Ccnb2,Nuf2,Rad51,Lif,E2f8,Ccnb1,Fos,Egr1,Fetub,Sox9,C3,Rbp4,Pzp,Rgn,Star
GO:BP	GO:0033344	cholesterol efflux	0.310977	61	114	4	GO:0030301	FALSE	Ces1e,Apoa2,Apoa4,Apoc1
GO:BP	GO:0009611	response to wounding	0.311633	562	114	10	GO:0006950	FALSE	Hrg,Cdk1,Fgb,Serpinc1,Apoa4,C3,Fgg,Apoh,Fga,Lrg1
GO:BP	GO:0016310	phosphorylation	0.313334	1921	114	20	GO:0006796	FALSE	Cdca8,Bub1,Cenpe,Chek1,Hrg,Il1rn,Cdk1,Ccnb2,Ncapg2,Wee1,Rad51,Lif,Adam8,Ccnb1,Egr1,Cry1,Trf,Sox9,C3,Rgn
GO:BP	GO:0043434	response to peptide hormone	0.31801	456	114	9	GO:0009725,GO:1901652	FALSE	Nr4a1,Fos,Egr1,Cry1,Serpina1a,Rbp4,Serpina1b,Star,Egr2
GO:BP	GO:0006631	fatty acid metabolic process	0.31801	456	114	9	GO:0032787,GO:0044255	FALSE	Ces2h,Ces1e,Apoa4,Apoc1,Sox9,C3,Akr1b7,Rgn,Cyp2f2
GO:BP	GO:0000003	reproduction	0.32609	1773	114	19	GO:0008150	FALSE	Top2a,Cdc20,E2f1,Racgap1,Ccnb2,Nuf2,Rad51,Lif,E2f8,Ccnb1,Fos,Egr1,Fetub,Sox9,C3,Rbp4,Pzp,Rgn,Star
GO:BP	GO:0046470	phosphatidylcholine metabolic process	0.33136	62	114	4	GO:0006650,GO:1901564	FALSE	Apoa2,Apoa4,Apoc1,Lcat
GO:BP	GO:0009314	response to radiation	0.334043	459	114	9	GO:0009628	FALSE	Chek1,Pmaip1,Rad51,Pclaf,Fos,Egr1,Cry1,Rbp4,Star
GO:BP	GO:0008284	positive regulation of cell population proliferation	0.34993	1064	114	14	GO:0008283,GO:0042127,GO:0048522	FALSE	Cdc20,Cxcl10,E2f1,Cdk1,Atf3,Lif,H2-DMb2,Ccnb1,Nr4a1,Egr1,Trf,Sox9,Cxcl1,Lrg1
GO:BP	GO:0048731	system development	0.350444	4543	114	35	GO:0007275,GO:0048856	FALSE	Nfil3,Ubd,Nat8f5,Top2a,Cdc20,Hrg,Cxcl10,E2f1,Racgap1,Cdk1,Ccnb2,Ncapg2,Wee1,Lif,Angptl7,E2f8,Esco2,Hp,Apoa4,Adam8,Ankle1,Ccnb1,Nr4a1,Fos,Egr1,Trf,Sox9,C3,Rbp4,Rgn,Star,Cxcl1,Apoh,Egr2,Lrg1
GO:BP	GO:0097006	regulation of plasma lipoprotein particle levels	0.352694	63	114	4	GO:0050789	FALSE	Apoa2,Apoa4,Apoc1,Lcat
GO:BP	GO:1905953	negative regulation of lipid localization	0.352694	63	114	4	GO:0010876,GO:0048519,GO:1905952	FALSE	Ces1e,Apoa2,Apoc1,Cry1
GO:BP	GO:1901615	organic hydroxy compound metabolic process	0.354537	571	114	10	GO:0071704	FALSE	Ces1e,Apoa2,Apoa4,Apoc1,Rbp4,Akr1b7,Star,Lcat,Gc,Sec14l2
GO:BP	GO:0044283	small molecule biosynthetic process	0.359599	572	114	10	GO:0009058,GO:0044281	FALSE	Ces1e,Atf3,Apoa4,Apoc1,Egr1,Cry1,Rbp4,Rgn,Star,Sec14l2
GO:BP	GO:0051225	spindle assembly	0.360337	119	114	5	GO:0007051,GO:0140694	FALSE	Cdca8,Cdc20,Racgap1,Ccnb2,Kif4
GO:BP	GO:0031570	DNA integrity checkpoint signaling	0.360337	119	114	5	GO:0000075	FALSE	Chek1,E2f1,Cdk1,Rad51,Cry1
GO:BP	GO:1905952	regulation of lipid localization	0.36135	189	114	6	GO:0010876,GO:0032879	FALSE	Ces1e,Apoa2,Apoa4,Apoc1,Cry1,C3
GO:BP	GO:0042221	response to chemical	0.376279	5922	114	42	GO:0050896	FALSE	Ces2h,Knstrn,Nfil3,Ubd,Mcm2,Ces1e,Chek1,Hrg,Cxcl10,E2f1,Il1rn,Cdk1,Ambp,Pmaip1,Pigr,Rad51,Atf3,Fgb,Serpinc1,Apoa2,Hp,Apoa4,Adam8,Nr4a1,Fos,Egr1,Cry1,Serpina1a,Trf,Sox9,Rbp4,Gbp2,Serpina1b,Star,Fgg,Cxcl1,Cyp2f2,Fga,Egr2,Lcat,Lrg1,Aox3
GO:BP	GO:0065005	protein-lipid complex assembly	0.379287	25	114	3	GO:0065003,GO:0071825	FALSE	Apoa2,Apoa4,Lcat
GO:BP	GO:0043412	macromolecule modification	0.379917	3819	114	31	GO:0043170	FALSE	Cdca8,Bub1,Ubd,Nat8f5,Cenpe,Cdc20,Cdkn3,Chek1,Dusp8,Eef1akmt3,Hrg,Il1rn,Cdk1,Ccnb2,Ncapg2,Cdca3,Wee1,Rad51,Lif,Esco2,Apoa2,Adam8,Ccnb1,Egr1,Cry1,Serpina1a,Sox9,C3,Rgn,Serpina1b,Egr2
GO:BP	GO:0065008	regulation of biological quality	0.381991	4003	114	32	GO:0065007	FALSE	Cdc20,Ces1e,Hrg,Cxcl10,E2f1,Il1rn,Ccnb2,Ncapg2,Pmaip1,Fgb,Lif,Serpinc1,Apoa2,Apoa4,Adam8,Nr4a1,Egr1,Cry1,Trf,Sox9,C3,Rbp4,Akr1b7,Rgn,Star,Fgg,Cxcl1,Apoh,Fga,Egr2,Lcat,Steap4
GO:BP	GO:0009607	response to biotic stimulus	0.393691	1799	114	19	GO:0050896	FALSE	Ubd,Hrg,Cxcl10,Pmaip1,Fgb,Hp,C4b,Apoa4,Adam8,Nr4a1,Fos,Trf,C3,Gbp2,Star,Fgg,Cxcl1,Fga,Lrg1
GO:BP	GO:0140013	meiotic nuclear division	0.404936	193	114	6	GO:0000280,GO:1903046	FALSE	Top2a,Cdc20,Ccnb2,Nuf2,Rad51,Lif
GO:BP	GO:0009719	response to endogenous stimulus	0.410946	1805	114	19	GO:0050896	FALSE	Knstrn,Ces1e,Chek1,E2f1,Il1rn,Rad51,Fgb,Nr4a1,Fos,Egr1,Cry1,Serpina1a,Sox9,Rbp4,Serpina1b,Star,Egr2,Lcat,Lrg1
GO:BP	GO:0010604	positive regulation of macromolecule metabolic process	0.417002	3657	114	30	GO:0009893,GO:0043170,GO:0060255	FALSE	Cdca8,Nfil3,Nat8f5,Cenpe,Top2a,Cdc20,Chek1,E2f1,Il1rn,Cdk1,Pmaip1,Rad51,Atf3,Lif,E2f8,Apoa2,Adam8,Ccnb1,Nr4a1,Fos,Egr1,Cry1,Ckap2,Trf,Sox9,C3,Rbp4,Rgn,Star,Egr2
GO:BP	GO:1905820	positive regulation of chromosome separation	0.427459	26	114	3	GO:0051304,GO:0090068,GO:1905818	FALSE	Cdca8,Ncapg2,Ncapg
GO:BP	GO:0033554	cellular response to stress	0.469803	1980	114	20	GO:0006950,GO:0051716	FALSE	Alb,Top2a,Mcm2,Cdkn3,Chek1,E2f1,Cdk1,Ambp,Pmaip1,Rad51,Pclaf,Atf3,Esco2,Apoa4,Adam8,Ankle1,Fos,Egr1,Cry1,Krt20
GO:BP	GO:0010646	regulation of cell communication	0.471149	3502	114	29	GO:0007154,GO:0050794	FALSE	Cdca8,Cmah,Ubd,Cdc20,Dusp8,Hrg,Il1rn,Olfm4,Ncapg2,Pmaip1,Rad51,Atf3,Fgb,Lif,Adam8,Ccnb1,Egr1,Cry1,Rgs16,Sox9,C3,Rbp4,Cep55,Rgn,Star,Fgg,Fga,Egr2,Lrg1
GO:BP	GO:0050994	regulation of lipid catabolic process	0.474539	68	114	4	GO:0009894,GO:0016042,GO:0019216	FALSE	Apoa2,Apoa4,Apoc1,Apoh
GO:BP	GO:0046503	glycerolipid catabolic process	0.474539	68	114	4	GO:0044242,GO:0046486	FALSE	Apoa2,Apoa4,Apoc1,Apoh
GO:BP	GO:0006974	cellular response to DNA damage stimulus	0.48976	836	114	12	GO:0033554	FALSE	Top2a,Mcm2,Cdkn3,Chek1,E2f1,Cdk1,Pmaip1,Rad51,Pclaf,Esco2,Ankle1,Cry1
GO:BP	GO:0007519	skeletal muscle tissue development	0.491138	200	114	6	GO:0060537,GO:0060538	FALSE	Atf3,Nr4a1,Col19a1,Fos,Egr1,Egr2
GO:BP	GO:0023051	regulation of signaling	0.492595	3511	114	29	GO:0023052,GO:0050789	FALSE	Cdca8,Cmah,Ubd,Cdc20,Dusp8,Hrg,Il1rn,Olfm4,Ncapg2,Pmaip1,Rad51,Atf3,Fgb,Lif,Adam8,Ccnb1,Egr1,Cry1,Rgs16,Sox9,C3,Rbp4,Cep55,Rgn,Star,Fgg,Fga,Egr2,Lrg1
GO:BP	GO:0032371	regulation of sterol transport	0.502132	69	114	4	GO:0015918,GO:0032368	FALSE	Ces1e,Apoa2,Apoa4,Apoc1
GO:BP	GO:0032374	regulation of cholesterol transport	0.502132	69	114	4	GO:0030301,GO:0032371	FALSE	Ces1e,Apoa2,Apoa4,Apoc1
GO:BP	GO:0090277	positive regulation of peptide hormone secretion	0.5254	129	114	5	GO:0002793,GO:0030072,GO:0046887,GO:0090276	FALSE	Fgb,Lif,Rbp4,Fgg,Fga
GO:BP	GO:0061045	negative regulation of wound healing	0.530862	70	114	4	GO:0032102,GO:0042060,GO:0061041,GO:1903035	FALSE	Fgb,Fgg,Apoh,Fga
GO:BP	GO:0071702	organic substance transport	0.543619	2490	114	23	GO:0006810	FALSE	Ces1e,Il1rn,Cdk1,Apoc3,Pmaip1,Fgb,Kif20a,Lif,Apoa2,Apoa4,Apoc1,Ankle1,Cry1,C3,Rbp4,Krt20,Star,Fgg,Apoh,Fga,Egr2,Lcat,Slc38a4
GO:BP	GO:0090307	mitotic spindle assembly	0.560758	71	114	4	GO:0007052,GO:0051225,GO:0140014	FALSE	Cdca8,Cdc20,Racgap1,Kif4
GO:BP	GO:0007622	rhythmic behavior	0.560758	71	114	4	GO:0007610	FALSE	Alb,Egr1,Star,Egr2
GO:BP	GO:0070555	response to interleukin-1	0.584651	132	114	5	GO:0034097	FALSE	Il1rn,Fgb,Egr1,Sox9,Fgg
GO:BP	GO:0006959	humoral immune response	0.587987	390	114	8	GO:0006955	FALSE	Hrg,Cxcl10,Fgb,C4b,Trf,C3,Cxcl1,Fga
GO:BP	GO:0090208	positive regulation of triglyceride metabolic process	0.595298	29	114	3	GO:0006641,GO:0031325,GO:0045834,GO:0090207	FALSE	Apoa4,Rgn,Apoh
GO:BP	GO:0002793	positive regulation of peptide secretion	0.605489	133	114	5	GO:0002790,GO:0002791,GO:0051047	FALSE	Fgb,Lif,Rbp4,Fgg,Fga
GO:BP	GO:1903046	meiotic cell cycle process	0.622575	209	114	6	GO:0022402,GO:0022414,GO:0051321	FALSE	Top2a,Cdc20,Ccnb2,Nuf2,Rad51,Lif
GO:BP	GO:0015850	organic hydroxy compound transport	0.63374	297	114	7	GO:0071702	FALSE	Ces1e,Apoa2,Apoa4,Apoc1,Rbp4,Star,Lcat
GO:BP	GO:0071503	response to heparin	0.638805	6	114	2	GO:0010243,GO:1901700	FALSE	Egr1,Sox9
GO:BP	GO:1905462	regulation of DNA duplex unwinding	0.638805	6	114	2	GO:0032508,GO:0033044	FALSE	Top2a,Mcm2
GO:BP	GO:0033993	response to lipid	0.64361	1129	114	14	GO:0010033	FALSE	Ces1e,Cxcl10,E2f1,Il1rn,Apoa4,Nr4a1,Fos,Cry1,Sox9,Rbp4,Gbp2,Star,Cxcl1,Lcat
GO:BP	GO:1902042	negative regulation of extrinsic apoptotic signaling pathway via death domain receptors	0.659438	30	114	3	GO:0008625,GO:1902041,GO:2001237	FALSE	Fgb,Fgg,Fga
GO:BP	GO:0001932	regulation of protein phosphorylation	0.661187	1132	114	14	GO:0006468,GO:0031399,GO:0042325	FALSE	Cdca8,Cenpe,Hrg,Il1rn,Ccnb2,Ncapg2,Rad51,Lif,Adam8,Ccnb1,Egr1,Sox9,C3,Rgn
GO:BP	GO:0042325	regulation of phosphorylation	0.667819	1274	114	15	GO:0016310,GO:0019220	FALSE	Cdca8,Cenpe,Hrg,Il1rn,Ccnb2,Ncapg2,Rad51,Lif,Adam8,Ccnb1,Egr1,Trf,Sox9,C3,Rgn
GO:BP	GO:0060538	skeletal muscle organ development	0.672048	212	114	6	GO:0007517	FALSE	Atf3,Nr4a1,Col19a1,Fos,Egr1,Egr2
GO:BP	GO:0001568	blood vessel development	0.695476	742	114	11	GO:0001944,GO:0048856	FALSE	Hrg,Cxcl10,Lif,E2f8,Adam8,Nr4a1,Egr1,C3,Apoh,Egr2,Lrg1
GO:BP	GO:0031399	regulation of protein modification process	0.705602	1575	114	17	GO:0036211,GO:0051246	FALSE	Cdca8,Cenpe,Cdc20,Chek1,Hrg,Il1rn,Ccnb2,Ncapg2,Rad51,Lif,Adam8,Ccnb1,Egr1,Cry1,Sox9,C3,Rgn
GO:BP	GO:1901700	response to oxygen-containing compound	0.718778	2045	114	20	GO:0042221	FALSE	Ces1e,Cxcl10,E2f1,Cdk1,Ambp,Rad51,Apoa2,Apoa4,Nr4a1,Fos,Egr1,Cry1,Serpina1a,Sox9,Rbp4,Gbp2,Serpina1b,Star,Cxcl1,Egr2
GO:BP	GO:0042060	wound healing	0.720656	402	114	8	GO:0009611	FALSE	Hrg,Fgb,Serpinc1,C3,Fgg,Apoh,Fga,Lrg1
GO:BP	GO:0019220	regulation of phosphate metabolic process	0.722646	1429	114	16	GO:0006796,GO:0051174	FALSE	Cdca8,Cenpe,Hrg,Il1rn,Ccnb2,Ncapg2,Rad51,Lif,Apoc1,Adam8,Ccnb1,Egr1,Trf,Sox9,C3,Rgn
GO:BP	GO:0030212	hyaluronan metabolic process	0.72788	31	114	3	GO:1903510	FALSE	Itih3,Itih2,Itih1
GO:BP	GO:2000352	negative regulation of endothelial cell apoptotic process	0.72788	31	114	3	GO:0072577,GO:1904036,GO:2000351	FALSE	Fgb,Fgg,Fga
GO:BP	GO:0051174	regulation of phosphorus metabolic process	0.728292	1430	114	16	GO:0006793,GO:0031323	FALSE	Cdca8,Cenpe,Hrg,Il1rn,Ccnb2,Ncapg2,Rad51,Lif,Apoc1,Adam8,Ccnb1,Egr1,Trf,Sox9,C3,Rgn
GO:BP	GO:0006954	inflammatory response	0.744695	748	114	11	GO:0006952	FALSE	Cxcl10,Il1rn,Hp,C4b,Adam8,Serpina1a,Orm1,C3,Dnase1l3,Serpina1b,Cxcl1
GO:BP	GO:0051641	cellular localization	0.770454	3423	114	28	GO:0009987,GO:0051179	FALSE	Cdca8,Alb,Cenpe,Cxcl10,Il1rn,Cdk1,Nusap1,Pmaip1,Nuf2,Pigr,Kif2c,Fgb,Kif20a,Lif,Esco2,Knl1,Ankle1,Ccnb1,Nr4a1,Sox9,Rbp4,Krt20,Cep55,Star,Fgg,Fga,Egr2,Steap4
GO:BP	GO:0051049	regulation of transport	0.783194	1899	114	19	GO:0006810,GO:0032879	FALSE	Ces1e,Cxcl10,Il1rn,Cdk1,Pmaip1,Fgb,Lif,Apoa2,Apoa4,Apoc1,Cry1,Trf,C3,Rbp4,Krt20,Rgn,Fgg,Cxcl1,Fga
GO:BP	GO:0060191	regulation of lipase activity	0.805002	78	114	4	GO:0051336	FALSE	Apoa2,Apoa4,Apoc1,Apoh
GO:BP	GO:1901342	regulation of vasculature development	0.853179	312	114	7	GO:0001944,GO:2000026	FALSE	Hrg,Cxcl10,Lif,Angptl7,C3,Apoh,Lrg1
GO:BP	GO:0050794	regulation of cellular process	0.858385	12348	114	70	GO:0009987,GO:0050789	FALSE	Knstrn,Cdca8,Nfil3,Cmah,Alb,Bub1,Ubd,Nat8f5,Cenpe,Top2a,Cdc20,Mcm2,Ces1e,Cdkn3,Chek1,Dusp8,Hrg,Cxcl10,E2f1,Il1rn,Olfm4,Racgap1,Cdk1,Nusap1,Ccnb2,Ncapg2,Pmaip1,Nuf2,Pigr,Rad51,Pclaf,Atf3,Kif2c,Fgb,Kif20a,Lif,Angptl7,E2f8,H2-DMb2,Esco2,Apoa2,Hp,Apoa4,Apoc1,Adam8,Ankle1,Ccnb1,Nr4a1,Fos,Egr1,Cry1,Ckap2,Trf,Rgs16,Sox9,C3,Rbp4,Ncapg,Dnase1l3,Krt20,Cep55,Rgn,Star,Fgg,Cxcl1,Apoh,Fga,Egr2,Lcat,Lrg1
GO:BP	GO:0044419	biological process involved in interspecies interaction between organisms	0.864169	1914	114	19	GO:0008150	FALSE	Ubd,Hrg,Cxcl10,Pmaip1,Fgb,Hp,C4b,Apoa4,Adam8,Nr4a1,Fos,Trf,C3,Gbp2,Star,Fgg,Cxcl1,Fga,Lrg1
GO:BP	GO:0050996	positive regulation of lipid catabolic process	0.878152	33	114	3	GO:0009896,GO:0016042,GO:0045834,GO:0050994	FALSE	Apoa2,Apoa4,Apoh
GO:BP	GO:0044057	regulation of system process	0.881265	640	114	10	GO:0003008,GO:0051239	FALSE	Fgb,Lif,Apoa2,Apoa4,Nr4a1,Cry1,Trf,Fgg,Fga,Egr2
GO:BP	GO:0070948	regulation of neutrophil mediated cytotoxicity	0.891889	7	114	2	GO:0001910,GO:0002886,GO:0070942	FALSE	Dnase1l3,Cxcl1
GO:BP	GO:0006975	DNA damage induced protein phosphorylation	0.891889	7	114	2	GO:0006468,GO:0006974	FALSE	Chek1,Cry1
GO:BP	GO:1905821	positive regulation of chromosome condensation	0.891889	7	114	2	GO:0030261,GO:0060623,GO:2001252	FALSE	Ncapg2,Ncapg
GO:BP	GO:1901698	response to nitrogen compound	0.93388	1315	114	15	GO:0042221	FALSE	Ces1e,Chek1,Cdk1,Pmaip1,Rad51,Nr4a1,Fos,Egr1,Cry1,Serpina1a,Sox9,Rbp4,Serpina1b,Star,Egr2
GO:BP	GO:1901652	response to peptide	0.9383	528	114	9	GO:0010243,GO:1901700	FALSE	Nr4a1,Fos,Egr1,Cry1,Serpina1a,Rbp4,Serpina1b,Star,Egr2
GO:BP	GO:0031099	regeneration	0.945257	226	114	6	GO:0048856	FALSE	Cdk1,Lif,Apoa2,Apoa4,Rgn,Apoh
GO:BP	GO:0032369	negative regulation of lipid transport	0.960218	34	114	3	GO:0006869,GO:0032368,GO:0051051,GO:1905953	FALSE	Apoa2,Apoc1,Cry1
GO:BP	GO:0042157	lipoprotein metabolic process	0.960663	147	114	5	GO:0019538	FALSE	Apoc3,Apoa2,Apoa4,Apoc1,Lcat
GO:BP	GO:0009966	regulation of signal transduction	0.988864	2941	114	25	GO:0007165,GO:0010646,GO:0023051,GO:0048583	FALSE	Cdca8,Cmah,Ubd,Dusp8,Hrg,Il1rn,Olfm4,Ncapg2,Pmaip1,Rad51,Atf3,Fgb,Lif,Adam8,Ccnb1,Egr1,Cry1,Rgs16,Sox9,C3,Cep55,Rgn,Fgg,Fga,Lrg1

## Sheet: GO_Cellular Component
source	term_id	term_name	p_value	term_size	query_size	intersection_size	parents	significant	intersection
GO:CC	GO:0005576	extracellular region	1.13584e-13	2774	116	45	GO:0110165	TRUE	Cdca8,Alb,Cenpe,Hrg,Cxcl10,Il1rn,Olfm4,Ambp,Apoc3,Pigr,Fgb,Kif20a,Lif,Angptl7,Serpinc1,H2-Q10,Serpina1c,Itih3,Apoa2,Hp,C4b,Apoa4,Apoc1,Col19a1,Fetub,Itih2,Serpina1a,Orm1,Trf,C3,Rbp4,Dnase1l3,Akr1b7,Pzp,Gbp2,Cep55,Serpina1b,Itih1,Fgg,Cxcl1,Apoh,Fga,Lcat,Gc,Lrg1
GO:CC	GO:0005615	extracellular space	1.7106e-09	1984	116	33	GO:0005576,GO:0110165	TRUE	Alb,Cxcl10,Il1rn,Olfm4,Ambp,Pigr,Fgb,Lif,Angptl7,Serpinc1,H2-Q10,Serpina1c,Apoa2,Hp,C4b,Apoa4,Apoc1,Col19a1,Fetub,Serpina1a,Orm1,Trf,C3,Rbp4,Pzp,Serpina1b,Fgg,Cxcl1,Apoh,Fga,Lcat,Gc,Lrg1
GO:CC	GO:0098687	chromosomal region	1.53989e-08	367	116	15	GO:0005694,GO:0110165	TRUE	Knstrn,Cdca8,Bub1,Cenpe,Top2a,Chek1,Nuf2,Rad51,Kif2c,Cenph,Esco2,Knl1,Ccnb1,Ncapg,Mis18bp1
GO:CC	GO:0000775	chromosome, centromeric region	2.69294e-08	260	116	13	GO:0098687	TRUE	Knstrn,Cdca8,Bub1,Cenpe,Top2a,Nuf2,Kif2c,Cenph,Esco2,Knl1,Ccnb1,Ncapg,Mis18bp1
GO:CC	GO:0015630	microtubule cytoskeleton	5.85307e-07	1344	116	24	GO:0005856	TRUE	Ftcd,Knstrn,Cdca8,Cenpe,Top2a,Cdc20,Chek1,Eef1akmt3,Hmmr,E2f1,Racgap1,Cdk1,Nusap1,Ccnb2,Rad51,Pclaf,Kif2c,Kif4,Kif20a,Dlgap5,Ccnb1,Ckap2l,Ckap2,Cep55
GO:CC	GO:0005819	spindle	1.00518e-06	421	116	14	GO:0015630,GO:0043232	TRUE	Knstrn,Cdca8,Cenpe,Cdc20,Hmmr,Racgap1,Cdk1,Nusap1,Kif2c,Kif20a,Dlgap5,Ccnb1,Ckap2l,Ckap2
GO:CC	GO:0000793	condensed chromosome	1.41477e-06	360	116	13	GO:0005694	TRUE	Knstrn,Bub1,Cenpe,Top2a,Chek1,Ncapg2,Nuf2,Rad51,Kif2c,Cenph,Knl1,Ccnb1,Ncapg
GO:CC	GO:0062023	collagen-containing extracellular matrix	2.15916e-06	373	116	13	GO:0031012	TRUE	Alb,Ambp,Fgb,Angptl7,Serpinc1,Itih3,Itih2,Serpina1a,Trf,Pzp,Itih1,Fgg,Fga
GO:CC	GO:0034364	high-density lipoprotein particle	2.60438e-06	36	116	6	GO:0034358	TRUE	Apoa2,Hp,Apoa4,Apoc1,Apoh,Lcat
GO:CC	GO:0005815	microtubule organizing center	3.82892e-06	824	116	18	GO:0015630,GO:0110165	TRUE	Ftcd,Knstrn,Top2a,Cdc20,Chek1,Eef1akmt3,Hmmr,E2f1,Cdk1,Ccnb2,Rad51,Pclaf,Kif2c,Dlgap5,Ccnb1,Ckap2l,Ckap2,Cep55
GO:CC	GO:0031012	extracellular matrix	9.4128e-06	503	116	14	GO:0030312	TRUE	Alb,Ambp,Fgb,Angptl7,Serpinc1,Itih3,Col19a1,Itih2,Serpina1a,Trf,Pzp,Itih1,Fgg,Fga
GO:CC	GO:0030312	external encapsulating structure	9.88746e-06	505	116	14	GO:0071944,GO:0110165	TRUE	Alb,Ambp,Fgb,Angptl7,Serpinc1,Itih3,Col19a1,Itih2,Serpina1a,Trf,Pzp,Itih1,Fgg,Fga
GO:CC	GO:1990777	lipoprotein particle	1.05554e-05	45	116	6	GO:0032994	TRUE	Apoa2,Hp,Apoa4,Apoc1,Apoh,Lcat
GO:CC	GO:0034358	plasma lipoprotein particle	1.05554e-05	45	116	6	GO:0005615,GO:1990777	TRUE	Apoa2,Hp,Apoa4,Apoc1,Apoh,Lcat
GO:CC	GO:0000779	condensed chromosome, centromeric region	1.22616e-05	167	116	9	GO:0000775,GO:0000793	TRUE	Knstrn,Bub1,Cenpe,Nuf2,Kif2c,Cenph,Knl1,Ccnb1,Ncapg
GO:CC	GO:0005737	cytoplasm	1.37736e-05	11483	116	78	GO:0005622,GO:0110165	TRUE	Ftcd,Knstrn,Cdca8,Cmah,Alb,Bub1,Ubd,Nat8f5,Top2a,Cdc20,Mcm2,Ces1e,Cdkn3,Chek1,Dusp8,Eef1akmt3,Hmmr,E2f1,Il1rn,Olfm4,Racgap1,Cdk1,Nusap1,Ambp,Ccnb2,Cdca3,Pmaip1,Wee1,Nuf2,Pigr,Rad51,Pclaf,Kif2c,Fgb,Kif4,Kif20a,Lif,E2f8,H2-DMb2,Esco2,H2-Q10,Apoa2,Hp,Knl1,Apoa4,Apoc1,Dlgap5,Ugt2b37,Adam8,Ankle1,Ccnb1,Nr4a1,Fos,Egr1,Ckap2l,Cry1,Ckap2,Trf,Rgs16,Ncapg,Dnase1l3,Akr1b7,Diaph3,Gbp2,Krt20,Cep55,Rgn,Serpina…
GO:CC	GO:0005694	chromosome	1.41633e-05	1343	116	22	GO:0043232	TRUE	Knstrn,Cdca8,Bub1,Cenpe,Top2a,Mcm2,Chek1,Eef1akmt3,E2f1,Nusap1,Ncapg2,Nuf2,Rad51,Kif2c,Kif4,Cenph,Esco2,Knl1,Ccnb1,Egr1,Ncapg,Mis18bp1
GO:CC	GO:0032994	protein-lipid complex	1.5738e-05	48	116	6	GO:0032991	TRUE	Apoa2,Hp,Apoa4,Apoc1,Apoh,Lcat
GO:CC	GO:0005813	centrosome	2.01214e-05	624	116	15	GO:0005815	TRUE	Knstrn,Cdc20,Chek1,Eef1akmt3,Hmmr,E2f1,Cdk1,Ccnb2,Pclaf,Kif2c,Dlgap5,Ccnb1,Ckap2l,Ckap2,Cep55
GO:CC	GO:0072562	blood microparticle	2.83555e-05	11	116	4	GO:0005615,GO:0110165	TRUE	Fgb,Hp,Fgg,Fga
GO:CC	GO:0005856	cytoskeleton	3.13921e-05	2332	116	29	GO:0043232	TRUE	Ftcd,Knstrn,Cdca8,Cmah,Cenpe,Top2a,Cdc20,Chek1,Eef1akmt3,Hmmr,E2f1,Racgap1,Cdk1,Nusap1,Ccnb2,Rad51,Pclaf,Kif2c,Kif4,Kif20a,Dlgap5,Adam8,Ccnb1,Ckap2l,Ckap2,Diaph3,Gbp2,Krt20,Cep55
GO:CC	GO:0000776	kinetochore	0.00011992	159	116	8	GO:0000779,GO:0043232,GO:0099080	TRUE	Knstrn,Bub1,Cenpe,Nuf2,Kif2c,Cenph,Knl1,Ccnb1
GO:CC	GO:0005577	fibrinogen complex	0.000418497	6	116	3	GO:0005615,GO:0032991	TRUE	Fgb,Fgg,Fga
GO:CC	GO:0034361	very-low-density lipoprotein particle	0.00192309	29	116	4	GO:0034385	TRUE	Apoa2,Apoa4,Apoc1,Apoh
GO:CC	GO:0034385	triglyceride-rich plasma lipoprotein particle	0.00192309	29	116	4	GO:0034358	TRUE	Apoa2,Apoa4,Apoc1,Apoh
GO:CC	GO:0072686	mitotic spindle	0.00294456	175	116	7	GO:0005819	TRUE	Knstrn,Cenpe,Racgap1,Cdk1,Nusap1,Ckap2l,Ckap2
GO:CC	GO:0110165	cellular anatomical entity	0.00406506	22747	116	112	GO:0005575	TRUE	Ces2h,Ftcd,Knstrn,Cdca8,Nfil3,Cmah,Alb,Bub1,Ubd,Nat8f5,Cenpe,Top2a,Cdc20,Mcm2,Ces1e,Fcamr,Cdkn3,Chek1,Dusp8,Eef1akmt3,Utp20,Hrg,Cxcl10,Hmmr,E2f1,Il1rn,Olfm4,Racgap1,Cdk1,Nusap1,Ambp,Ccnb2,Ncapg2,Cdca3,Apoc3,Pmaip1,Wee1,Nuf2,Pigr,Rad51,Pclaf,Atf3,Kif2c,Fgb,Kif4,Cenph,Kif20a,Lif,Angptl7,E2f8,H2-DMb2,Esco2,Serpinc1,H2-Q10,Serpina1c,Itih3,Ugt2b5,Apoa2,Hp,C4b,Knl1,Apoa4,Apoc1,Dlgap5,Ugt2b37,Adam8,Ankl…
GO:CC	GO:0042627	chylomicron	0.00451798	12	116	3	GO:0034358	TRUE	Apoa2,Apoa4,Apoh
GO:CC	GO:0097125	cyclin B1-CDK1 complex	0.00502909	2	116	2	GO:0000307	TRUE	Cdk1,Ccnb1
GO:CC	GO:0030496	midbody	0.00981895	211	116	7	GO:0110165	TRUE	Cdca8,Cenpe,Racgap1,Cdk1,Kif4,Kif20a,Cep55
GO:CC	GO:0005654	nucleoplasm	0.0123202	3831	116	33	GO:0031981,GO:0110165	TRUE	Cdca8,Bub1,Ubd,Top2a,Cdc20,Mcm2,Chek1,Eef1akmt3,E2f1,Olfm4,Racgap1,Cdk1,Ncapg2,Wee1,Nuf2,Rad51,Atf3,Kif4,Cenph,Kif20a,E2f8,Esco2,Knl1,Ankle1,Nr4a1,Fos,Egr1,Cry1,Sox9,Gbp2,Egr2,Steap4,Sec14l2
GO:CC	GO:0045171	intercellular bridge	0.0179576	98	116	5	GO:0005576,GO:0110165	TRUE	Cdca8,Cenpe,Olfm4,Kif20a,Cep55
GO:CC	GO:0005829	cytosol	0.0184767	4087	116	34	GO:0005737,GO:0110165	TRUE	Ftcd,Bub1,Cdc20,Cdkn3,Dusp8,Eef1akmt3,Hmmr,Olfm4,Cdk1,Ambp,Ccnb2,Cdca3,Pmaip1,Nuf2,Kif4,Lif,E2f8,Apoa2,Apoa4,Dlgap5,Ankle1,Ccnb1,Nr4a1,Fos,Ckap2l,Cry1,Akr1b7,Gbp2,Krt20,Rgn,Star,Gc,Aox3,Sec14l2
GO:CC	GO:0031091	platelet alpha granule	0.0228342	20	116	3	GO:0030141	TRUE	Fgb,Fgg,Fga
GO:CC	GO:0000922	spindle pole	0.0257694	170	116	6	GO:0005819,GO:0110165	TRUE	Knstrn,Cdc20,Dlgap5,Ccnb1,Ckap2l,Ckap2
GO:CC	GO:0043232	intracellular non-membrane-bounded organelle	0.0490295	6398	116	45	GO:0043228,GO:0043229	TRUE	Ftcd,Knstrn,Cdca8,Cmah,Bub1,Ubd,Cenpe,Top2a,Cdc20,Mcm2,Ces1e,Chek1,Eef1akmt3,Utp20,Hmmr,E2f1,Racgap1,Cdk1,Nusap1,Ccnb2,Ncapg2,Wee1,Nuf2,Rad51,Pclaf,Atf3,Kif2c,Kif4,Cenph,Kif20a,E2f8,Esco2,Knl1,Dlgap5,Adam8,Ccnb1,Egr1,Ckap2l,Ckap2,Ncapg,Mis18bp1,Diaph3,Gbp2,Krt20,Cep55
GO:CC	GO:0043228	non-membrane-bounded organelle	0.049216	6399	116	45	GO:0043226	TRUE	Ftcd,Knstrn,Cdca8,Cmah,Bub1,Ubd,Cenpe,Top2a,Cdc20,Mcm2,Ces1e,Chek1,Eef1akmt3,Utp20,Hmmr,E2f1,Racgap1,Cdk1,Nusap1,Ccnb2,Ncapg2,Wee1,Nuf2,Rad51,Pclaf,Atf3,Kif2c,Kif4,Cenph,Kif20a,E2f8,Esco2,Knl1,Dlgap5,Adam8,Ccnb1,Egr1,Ckap2l,Ckap2,Ncapg,Mis18bp1,Diaph3,Gbp2,Krt20,Cep55
GO:CC	GO:0000796	condensin complex	0.138467	8	116	2	GO:0005694,GO:0044815	FALSE	Ncapg2,Ncapg
GO:CC	GO:0034366	spherical high-density lipoprotein particle	0.138467	8	116	2	GO:0034364	FALSE	Apoa2,Hp
GO:CC	GO:0051233	spindle midzone	0.159766	38	116	3	GO:0005819,GO:0110165	FALSE	Cdca8,Cenpe,Racgap1
GO:CC	GO:0000228	nuclear chromosome	0.16226	333	116	7	GO:0005694,GO:0031981	FALSE	Top2a,Mcm2,Chek1,E2f1,Ncapg2,Rad51,Ncapg
GO:CC	GO:0031617	NMS complex	0.177532	9	116	2	GO:0000776,GO:0044815	FALSE	Nuf2,Knl1
GO:CC	GO:0005874	microtubule	0.190302	447	116	8	GO:0015630,GO:0099513	FALSE	Knstrn,Cenpe,Cdk1,Nusap1,Kif2c,Kif4,Kif20a,Ckap2
GO:CC	GO:0099080	supramolecular complex	0.19752	1364	116	15	GO:0110165	FALSE	Knstrn,Bub1,Cenpe,Cdk1,Nusap1,Nuf2,Kif2c,Kif4,Cenph,Kif20a,Knl1,Ccnb1,Ckap2,Diaph3,Krt20
GO:CC	GO:0032991	protein-containing complex	0.23354	7045	116	46	GO:0005575	FALSE	Cdca8,Nfil3,Alb,Top2a,Cdc20,Mcm2,Chek1,Eef1akmt3,E2f1,Olfm4,Racgap1,Cdk1,Ccnb2,Ncapg2,Pmaip1,Nuf2,Pigr,Rad51,Atf3,Kif2c,Fgb,Kif20a,E2f8,H2-DMb2,H2-Q10,Apoa2,Hp,C4b,Knl1,Apoa4,Apoc1,Adam8,Ccnb1,Nr4a1,Col19a1,Fos,Trf,Sox9,C3,Rbp4,Ncapg,Fgg,Apoh,Fga,Lcat,Gm48281
GO:CC	GO:0009986	cell surface	0.289589	1124	116	13	GO:0110165	FALSE	Hrg,Cxcl10,Hmmr,Ambp,Fgb,H2-Q10,Apoa4,Adam8,Trf,C3,Fgg,Apoh,Fga
GO:CC	GO:0000307	cyclin-dependent protein kinase holoenzyme complex	0.423476	53	116	3	GO:1902554	FALSE	Cdk1,Ccnb2,Ccnb1
GO:CC	GO:0042581	specific granule	0.509189	15	116	2	GO:0030141	FALSE	Olfm4,Adam8
GO:CC	GO:0010369	chromocenter	0.509189	15	116	2	GO:0043232	FALSE	Cdca8,Esco2
GO:CC	GO:0099513	polymeric cytoskeletal fiber	0.512242	776	116	10	GO:0005856,GO:0099512	FALSE	Knstrn,Cenpe,Cdk1,Nusap1,Kif2c,Kif4,Kif20a,Ckap2,Diaph3,Krt20
GO:CC	GO:0005622	intracellular anatomical structure	0.662117	17400	116	89	GO:0110165	FALSE	Ces2h,Ftcd,Knstrn,Cdca8,Nfil3,Cmah,Alb,Bub1,Ubd,Nat8f5,Cenpe,Top2a,Cdc20,Mcm2,Ces1e,Cdkn3,Chek1,Dusp8,Eef1akmt3,Utp20,Hmmr,E2f1,Il1rn,Olfm4,Racgap1,Cdk1,Nusap1,Ambp,Ccnb2,Ncapg2,Cdca3,Pmaip1,Wee1,Nuf2,Pigr,Rad51,Pclaf,Atf3,Kif2c,Fgb,Kif4,Cenph,Kif20a,Lif,E2f8,H2-DMb2,Esco2,H2-Q10,Apoa2,Hp,Knl1,Apoa4,Apoc1,Dlgap5,Ugt2b37,Adam8,Ankle1,Ccnb1,Nr4a1,Fos,Egr1,Ckap2l,Cry1,Ckap2,Trf,Rgs16,Sox9,Ncapg,Dnas…

## Sheet: GO_Molecular Function
source	term_id	term_name	p_value	term_size	query_size	intersection_size	parents	significant	intersection
GO:MF	GO:0004866	endopeptidase inhibitor activity	1.3787e-08	217	116	13	GO:0030414,GO:0061135	TRUE	Hrg,Ambp,Serpinc1,Serpina1c,Itih3,C4b,Fetub,Itih2,Serpina1a,C3,Pzp,Serpina1b,Itih1
GO:MF	GO:0030414	peptidase inhibitor activity	2.29351e-08	226	116	13	GO:0004857,GO:0061134	TRUE	Hrg,Ambp,Serpinc1,Serpina1c,Itih3,C4b,Fetub,Itih2,Serpina1a,C3,Pzp,Serpina1b,Itih1
GO:MF	GO:0061135	endopeptidase regulator activity	3.73306e-08	235	116	13	GO:0061134	TRUE	Hrg,Ambp,Serpinc1,Serpina1c,Itih3,C4b,Fetub,Itih2,Serpina1a,C3,Pzp,Serpina1b,Itih1
GO:MF	GO:0004857	enzyme inhibitor activity	4.45322e-08	414	116	16	GO:0030234	TRUE	Hrg,Ambp,Ncapg2,Serpinc1,Serpina1c,Itih3,Apoa2,C4b,Apoc1,Fetub,Itih2,Serpina1a,C3,Pzp,Serpina1b,Itih1
GO:MF	GO:0030234	enzyme regulator activity	1.12829e-07	1212	116	25	GO:0098772	TRUE	Cdc20,Hrg,Racgap1,Ambp,Ccnb2,Ncapg2,Serpinc1,Serpina1c,Itih3,Apoa2,C4b,Apoa4,Apoc1,Ccnb1,Fetub,Itih2,Serpina1a,Rgs16,C3,Pzp,Rgn,Serpina1b,Itih1,Apoh,Sec14l2
GO:MF	GO:0061134	peptidase regulator activity	2.17326e-07	271	116	13	GO:0030234	TRUE	Hrg,Ambp,Serpinc1,Serpina1c,Itih3,C4b,Fetub,Itih2,Serpina1a,C3,Pzp,Serpina1b,Itih1
GO:MF	GO:0004867	serine-type endopeptidase inhibitor activity	4.54069e-06	128	116	9	GO:0004866	TRUE	Ambp,Serpinc1,Serpina1c,Itih3,Itih2,Serpina1a,Pzp,Serpina1b,Itih1
GO:MF	GO:0098772	molecular function regulator activity	6.61973e-06	1958	116	29	GO:0003674	TRUE	Cdc20,Hrg,Cxcl10,Il1rn,Racgap1,Ambp,Ccnb2,Ncapg2,Lif,Serpinc1,Serpina1c,Itih3,Apoa2,C4b,Apoa4,Apoc1,Ccnb1,Fetub,Itih2,Serpina1a,Rgs16,C3,Pzp,Rgn,Serpina1b,Itih1,Cxcl1,Apoh,Sec14l2
GO:MF	GO:0005515	protein binding	0.000566905	10491	116	74	GO:0005488	TRUE	Ftcd,Knstrn,Cdca8,Nfil3,Alb,Ubd,Cenpe,Top2a,Cdc20,Mcm2,Cdkn3,Chek1,Eef1akmt3,Hrg,Cxcl10,E2f1,Il1rn,Olfm4,Racgap1,Cdk1,Nusap1,Ambp,Ccnb2,Ncapg2,Pmaip1,Wee1,Pigr,Rad51,Atf3,Kif2c,Fgb,Kif4,Cenph,Kif20a,Lif,Angptl7,E2f8,H2-DMb2,Serpinc1,H2-Q10,Apoa2,Hp,C4b,Apoa4,Adam8,Ankle1,Ccnb1,Nr4a1,Fos,Egr1,Cry1,Serpina1a,Trf,Rgs16,Sox9,C3,Rbp4,Mis18bp1,Pzp,Diaph3,Gbp2,Krt20,Cep55,Serpina1b,Itih1,Fgg,Cxcl1,Apoh,…
GO:MF	GO:0008017	microtubule binding	0.00212146	264	116	9	GO:0015631	TRUE	Ftcd,Knstrn,Cenpe,Racgap1,Nusap1,Kif2c,Kif4,Kif20a,Diaph3
GO:MF	GO:0005539	glycosaminoglycan binding	0.00439533	218	116	8	GO:0097367	TRUE	Hrg,Cxcl10,Hmmr,Ambp,Serpinc1,Itih2,Itih1,Apoh
GO:MF	GO:0015631	tubulin binding	0.0341069	375	116	9	GO:0008092	TRUE	Ftcd,Knstrn,Cenpe,Racgap1,Nusap1,Kif2c,Kif4,Kif20a,Diaph3
GO:MF	GO:0019862	IgA binding	0.0358287	3	116	2	GO:0019865	TRUE	Fcamr,Ambp
GO:MF	GO:0005488	binding	0.0771225	16247	116	93	GO:0003674	FALSE	Ftcd,Knstrn,Cdca8,Nfil3,Cmah,Alb,Bub1,Ubd,Cenpe,Top2a,Cdc20,Mcm2,Fcamr,Cdkn3,Chek1,Eef1akmt3,Hrg,Cxcl10,Hmmr,E2f1,Il1rn,Olfm4,Racgap1,Cdk1,Nusap1,Ambp,Ccnb2,Ncapg2,Apoc3,Pmaip1,Wee1,Nuf2,Pigr,Rad51,Pclaf,Atf3,Kif2c,Fgb,Kif4,Cenph,Kif20a,Lif,Angptl7,E2f8,H2-DMb2,Esco2,Serpinc1,H2-Q10,Apoa2,Hp,C4b,Apoa4,Apoc1,Adam8,Ankle1,Ccnb1,Nr4a1,Fos,Egr1,Itih2,Cry1,Serpina1a,Orm1,Trf,Rgs16,Sox9,C3,Rbp4,Dnase1l…
GO:MF	GO:0019865	immunoglobulin binding	0.0780063	22	116	3	GO:0044877	FALSE	Fcamr,Hrg,Ambp
GO:MF	GO:0120020	cholesterol transfer activity	0.0780063	22	116	3	GO:0120015	FALSE	Apoa2,Apoa4,Star
GO:MF	GO:0120015	sterol transfer activity	0.0894079	23	116	3	GO:0015248,GO:0120013	FALSE	Apoa2,Apoa4,Star
GO:MF	GO:0005540	hyaluronic acid binding	0.101839	24	116	3	GO:0005539	FALSE	Hmmr,Itih2,Itih1
GO:MF	GO:0060228	phosphatidylcholine-sterol O-acyltransferase activator activity	0.118713	5	116	2	GO:0008047	FALSE	Apoa2,Apoa4
GO:MF	GO:0003777	microtubule motor activity	0.139586	66	116	4	GO:0003774,GO:0140657	FALSE	Cenpe,Kif2c,Kif4,Kif20a
GO:MF	GO:0043515	kinetochore binding	0.177535	6	116	2	GO:0005488	FALSE	Cenpe,Cenph
GO:MF	GO:0015248	sterol transporter activity	0.220943	31	116	3	GO:0005319	FALSE	Apoa2,Apoa4,Star
GO:MF	GO:0036094	small molecule binding	0.301934	2563	116	24	GO:0005488	FALSE	Ftcd,Alb,Bub1,Cenpe,Top2a,Mcm2,Chek1,Cdk1,Wee1,Rad51,Kif2c,Kif4,Kif20a,Apoa2,Apoa4,Cry1,Orm1,Rbp4,Gbp2,Star,Cyp2f2,Gc,Aox3,Steap4
GO:MF	GO:0008289	lipid binding	0.305818	849	116	12	GO:0005488	FALSE	Alb,Racgap1,Apoc3,Apoa2,Apoa4,Apoc1,C3,Rbp4,Star,Apoh,Gc,Sec14l2
GO:MF	GO:0008047	enzyme activator activity	0.333507	510	116	9	GO:0030234	FALSE	Cdc20,Racgap1,Ncapg2,Apoa2,Apoa4,Ccnb1,Rgs16,Apoh,Sec14l2
GO:MF	GO:0043178	alcohol binding	0.418	88	116	4	GO:0036094	FALSE	Apoa2,Apoa4,Rbp4,Star
GO:MF	GO:0042802	identical protein binding	0.462183	2323	116	22	GO:0005515	FALSE	Knstrn,Nfil3,Alb,Top2a,Ambp,Rad51,Atf3,Angptl7,E2f8,Serpinc1,H2-Q10,Apoa2,Hp,Apoa4,Nr4a1,Fos,Gbp2,Cep55,Serpina1b,Fgg,Apoh,Aox3
GO:MF	GO:0071949	FAD binding	0.623375	44	116	3	GO:0050660	FALSE	Cry1,Aox3,Steap4
GO:MF	GO:0004468	lysine N-acetyltransferase activity, acting on acetyl phosphate as donor	0.641262	11	116	2	GO:0008080	FALSE	Nat8f5,Esco2
GO:MF	GO:0015485	cholesterol binding	0.755633	47	116	3	GO:0032934,GO:0043178	FALSE	Apoa2,Apoa4,Star
GO:MF	GO:0120013	lipid transfer activity	0.803331	48	116	3	GO:0005319	FALSE	Apoa2,Apoa4,Star
GO:MF	GO:0045236	CXCR chemokine receptor binding	0.903988	13	116	2	GO:0042379	FALSE	Cxcl10,Cxcl1
GO:MF	GO:0055102	lipase inhibitor activity	0.903988	13	116	2	GO:0004857	FALSE	Apoa2,Apoc1
GO:MF	GO:0005102	signaling receptor binding	0.982239	1682	116	17	GO:0005515	FALSE	Hrg,Cxcl10,Il1rn,Pigr,Fgb,Lif,Angptl7,H2-Q10,Apoa2,Adam8,Ccnb1,Trf,C3,Fgg,Cxcl1,Fga,Lrg1
GO:MF	GO:0044877	protein-containing complex binding	0.984599	1534	116	16	GO:0005488	FALSE	Ubd,Cdc20,Fcamr,Hrg,Ambp,Nuf2,H2-DMb2,H2-Q10,Apoa2,C4b,Adam8,Ccnb1,Fos,Rbp4,Pzp,Gbp2

## Sheet: KEGG
source	term_id	term_name	p_value	term_size	query_size	intersection_size	parents	significant	intersection
KEGG	KEGG:04610	Complement and coagulation cascades	5.7037e-08	92	63	10	KEGG:00000	TRUE	C4a,Fgb,Serpinc1,Serpina1c,C4b,Serpina1a,C3,Serpina1b,Fgg,Fga
KEGG	KEGG:04979	Cholesterol metabolism	4.08412e-06	50	63	7	KEGG:00000	TRUE	Apoc3,Apoa2,Apoa4,Apoc1,Star,Apoh,Lcat
KEGG	KEGG:04110	Cell cycle	1.63996e-05	125	63	9	KEGG:00000	TRUE	Bub1,Cdc20,Mcm2,Chek1,E2f1,Cdk1,Ccnb2,Wee1,Ccnb1
KEGG	KEGG:05166	Human T-cell leukemia virus 1 infection	0.00378713	242	63	9	KEGG:00000	TRUE	Cdc20,Chek1,E2f1,Ccnb2,H2-DMb2,H2-Q10,Fos,Egr1,Egr2
KEGG	KEGG:04115	p53 signaling pathway	0.0119898	72	63	5	KEGG:00000	TRUE	Chek1,Cdk1,Ccnb2,Pmaip1,Ccnb1
KEGG	KEGG:05150	Staphylococcus aureus infection	0.0157247	120	63	6	KEGG:00000	TRUE	C4a,H2-DMb2,C4b,C3,Krt20,Fgg
KEGG	KEGG:05171	Coronavirus disease - COVID-19	0.0238933	243	63	8	KEGG:00000	TRUE	C4a,Cxcl10,Fgb,C4b,Fos,C3,Fgg,Fga
KEGG	KEGG:05203	Viral carcinogenesis	0.0735514	221	63	7	KEGG:00000	FALSE	Cdc20,Chek1,Cdk1,Pmaip1,H2-Q10,C3,Egr2
KEGG	KEGG:05170	Human immunodeficiency virus 1 infection	0.100147	233	63	7	KEGG:00000	FALSE	Chek1,Cdk1,Ccnb2,Wee1,H2-Q10,Ccnb1,Fos
KEGG	KEGG:00053	Ascorbate and aldarate metabolism	0.107075	31	63	3	KEGG:00000	FALSE	Ugt2b5,Ugt2b37,Rgn
KEGG	KEGG:04218	Cellular senescence	0.119814	176	63	6	KEGG:00000	FALSE	Chek1,E2f1,Cdk1,Ccnb2,H2-Q10,Ccnb1
KEGG	KEGG:04114	Oocyte meiosis	0.125849	120	63	5	KEGG:00000	FALSE	Bub1,Cdc20,Cdk1,Ccnb2,Ccnb1
KEGG	KEGG:00040	Pentose and glucuronate interconversions	0.165845	36	63	3	KEGG:00000	FALSE	Ugt2b5,Ugt2b37,Akr1b7
KEGG	KEGG:05133	Pertussis	0.17053	77	63	4	KEGG:00000	FALSE	C4a,C4b,Fos,C3
KEGG	KEGG:00983	Drug metabolism - other enzymes	0.32532	92	63	4	KEGG:00000	FALSE	Ces2h,Ces1e,Ugt2b5,Ugt2b37
KEGG	KEGG:04914	Progesterone-mediated oocyte maturation	0.32532	92	63	4	KEGG:00000	FALSE	Bub1,Cdk1,Ccnb2,Ccnb1
KEGG	KEGG:04668	TNF signaling pathway	0.671284	113	63	4	KEGG:00000	FALSE	Cxcl10,Lif,Fos,Cxcl1

## Sheet: Reactome
source	term_id	term_name	p_value	term_size	query_size	intersection_size	parents	significant	intersection
REAC	REAC:R-MMU-69478	G2/M DNA replication checkpoint	7.68407e-06	5	73	4	REAC:R-MMU-69481	TRUE	Cdk1,Ccnb2,Wee1,Ccnb1
REAC	REAC:R-MMU-1640170	Cell Cycle	5.35093e-05	560	73	19	REAC:0000000	TRUE	Cdca8,Cdc20,Mcm2,Chek1,Hmmr,E2f1,Cdk1,Ccnb2,Ncapg2,Wee1,Nuf2,Kif2c,Cenph,Kif20a,Esco2,Knl1,Ccnb1,Ncapg,Mis18bp1
REAC	REAC:R-MMU-8957275	Post-translational protein phosphorylation	0.000116749	110	73	9	REAC:R-MMU-597592	TRUE	Alb,Serpinc1,Apoa2,C4b,Itih2,Trf,C3,Fgg,Fga
REAC	REAC:R-MMU-2500257	Resolution of Sister Chromatid Cohesion	0.000136251	112	73	9	REAC:R-MMU-68877	TRUE	Cdca8,Cdc20,Cdk1,Ccnb2,Nuf2,Kif2c,Cenph,Knl1,Ccnb1
REAC	REAC:R-MMU-69278	Cell Cycle, Mitotic	0.000163644	483	73	17	REAC:R-MMU-1640170	TRUE	Cdca8,Cdc20,Mcm2,Hmmr,E2f1,Cdk1,Ccnb2,Ncapg2,Wee1,Nuf2,Kif2c,Cenph,Kif20a,Esco2,Knl1,Ccnb1,Ncapg
REAC	REAC:R-MMU-381426	Regulation of Insulin-like Growth Factor (IGF) transport and uptake by Insulin-like Growth Factor Binding Proteins (IGFBPs)	0.000183881	116	73	9	REAC:R-MMU-392499	TRUE	Alb,Serpinc1,Apoa2,C4b,Itih2,Trf,C3,Fgg,Fga
REAC	REAC:R-MMU-69620	Cell Cycle Checkpoints	0.00069099	263	73	12	REAC:R-MMU-1640170	TRUE	Cdca8,Cdc20,Mcm2,Chek1,Cdk1,Ccnb2,Wee1,Nuf2,Kif2c,Cenph,Knl1,Ccnb1
REAC	REAC:R-MMU-68877	Mitotic Prometaphase	0.000825604	178	73	10	REAC:R-MMU-68886	TRUE	Cdca8,Cdc20,Cdk1,Ccnb2,Nuf2,Kif2c,Cenph,Knl1,Ccnb1,Ncapg
REAC	REAC:R-MMU-114608	Platelet degranulation	0.00122917	109	73	8	REAC:R-MMU-76005	TRUE	Alb,Fgb,Itih3,Orm1,Trf,Fgg,Apoh,Fga
REAC	REAC:R-MMU-76005	Response to elevated platelet cytosolic Ca2+	0.00161036	113	73	8	REAC:R-MMU-76002	TRUE	Alb,Fgb,Itih3,Orm1,Trf,Fgg,Apoh,Fga
REAC	REAC:R-MMU-2980767	Activation of NIMA Kinases NEK9, NEK6, NEK7	0.00182908	5	73	3	REAC:R-MMU-2980766	TRUE	Cdk1,Ccnb2,Ccnb1
REAC	REAC:R-MMU-176417	Phosphorylation of Emi1	0.00363525	6	73	3	REAC:R-MMU-176408	TRUE	Cdc20,Cdk1,Ccnb1
REAC	REAC:R-MMU-140875	Common Pathway of Fibrin Clot Formation	0.0067441	20	73	4	REAC:R-MMU-140877	TRUE	Fgb,Serpinc1,Fgg,Fga
REAC	REAC:R-MMU-69273	Cyclin A/B1/B2 associated events during G2/M transition	0.0120847	23	73	4	REAC:R-MMU-69275	TRUE	Cdk1,Ccnb2,Wee1,Ccnb1
REAC	REAC:R-MMU-68886	M Phase	0.019298	366	73	12	REAC:R-MMU-69278	TRUE	Cdca8,Cdc20,Cdk1,Ccnb2,Ncapg2,Nuf2,Kif2c,Cenph,Kif20a,Knl1,Ccnb1,Ncapg
REAC	REAC:R-MMU-68882	Mitotic Anaphase	0.0214749	208	73	9	REAC:R-MMU-2555396	TRUE	Cdca8,Cdc20,Cdk1,Ccnb2,Nuf2,Kif2c,Cenph,Knl1,Ccnb1
REAC	REAC:R-MMU-2555396	Mitotic Metaphase and Anaphase	0.0222861	209	73	9	REAC:R-MMU-68886	TRUE	Cdca8,Cdc20,Cdk1,Ccnb2,Nuf2,Kif2c,Cenph,Knl1,Ccnb1
REAC	REAC:R-MMU-8963899	Plasma lipoprotein remodeling	0.0233284	27	73	4	REAC:R-MMU-174824	TRUE	Alb,Apoa2,Apoa4,Lcat
REAC	REAC:R-MMU-141444	Amplification of signal from unattached kinetochores via a MAD2 inhibitory signal	0.0262833	85	73	6	REAC:R-MMU-141424	TRUE	Cdca8,Cdc20,Nuf2,Kif2c,Cenph,Knl1
REAC	REAC:R-MMU-141424	Amplification of signal from the kinetochores	0.0262833	85	73	6	REAC:R-MMU-69618	TRUE	Cdca8,Cdc20,Nuf2,Kif2c,Cenph,Knl1
REAC	REAC:R-MMU-5663220	RHO GTPases Activate Formins	0.03066	126	73	7	REAC:R-MMU-195258	TRUE	Cdca8,Cdc20,Nuf2,Kif2c,Cenph,Knl1,Diaph3
REAC	REAC:R-MMU-75035	Chk1/Chk2(Cds1) mediated inactivation of Cyclin B:Cdk1 complex	0.0385108	12	73	3	REAC:R-MMU-69473	TRUE	Cdk1,Wee1,Ccnb1
REAC	REAC:R-MMU-2995383	Initiation of Nuclear Envelope (NE) Reformation	0.0385108	12	73	3	REAC:R-MMU-2995410	TRUE	Cdk1,Ccnb2,Ccnb1
REAC	REAC:R-MMU-174824	Plasma lipoprotein assembly, remodeling, and clearance	0.0442482	59	73	5	REAC:R-MMU-382551	TRUE	Alb,Apoa2,Apoa4,Apoc1,Lcat
REAC	REAC:R-MMU-140877	Formation of Fibrin Clot (Clotting Cascade)	0.0522882	33	73	4	REAC:R-MMU-109582	FALSE	Fgb,Serpinc1,Fgg,Fga
REAC	REAC:R-MMU-372708	p130Cas linkage to MAPK signaling for integrins	0.0629246	14	73	3	REAC:R-MMU-354192	FALSE	Fgb,Fgg,Fga
REAC	REAC:R-MMU-354194	GRB2:SOS provides linkage to MAPK signaling for Integrins	0.0629246	14	73	3	REAC:R-MMU-354192	FALSE	Fgb,Fgg,Fga
REAC	REAC:R-MMU-9648025	EML4 and NUDC in mitotic spindle formation	0.0646442	100	73	6	REAC:R-MMU-68877	FALSE	Cdca8,Cdc20,Nuf2,Kif2c,Cenph,Knl1
REAC	REAC:R-MMU-69618	Mitotic Spindle Checkpoint	0.0682582	101	73	6	REAC:R-MMU-69620	FALSE	Cdca8,Cdc20,Nuf2,Kif2c,Cenph,Knl1
REAC	REAC:R-MMU-975634	Retinoid metabolism and transport	0.101039	39	73	4	REAC:R-MMU-2187338,REAC:R-MMU-6806667	FALSE	Apoa2,Apoa4,Rbp4,Akr1b7
REAC	REAC:R-MMU-5686938	Regulation of TLR by endogenous ligand	0.115365	17	73	3	REAC:R-MMU-168898	FALSE	Fgb,Fgg,Fga
REAC	REAC:R-MMU-8963898	Plasma lipoprotein assembly	0.137575	18	73	3	REAC:R-MMU-174824	FALSE	Apoa2,Apoa4,Apoc1
REAC	REAC:R-MMU-6806667	Metabolism of fat-soluble vitamins	0.147671	43	73	4	REAC:R-MMU-196854	FALSE	Apoa2,Apoa4,Rbp4,Akr1b7
REAC	REAC:R-MMU-109582	Hemostasis	0.157747	597	73	14	REAC:0000000	FALSE	Alb,Fcamr,Racgap1,Kif2c,Fgb,Kif4,Kif20a,Serpinc1,Itih3,Orm1,Trf,Fgg,Apoh,Fga
REAC	REAC:R-MMU-983189	Kinesins	0.243747	49	73	4	REAC:R-MMU-983231	FALSE	Racgap1,Kif2c,Kif4,Kif20a
REAC	REAC:R-MMU-76002	Platelet activation, signaling and aggregation	0.276272	235	73	8	REAC:R-MMU-109582	FALSE	Alb,Fgb,Itih3,Orm1,Trf,Fgg,Apoh,Fga
REAC	REAC:R-MMU-174048	APC/C:Cdc20 mediated degradation of Cyclin B	0.2894	23	73	3	REAC:R-MMU-176409	FALSE	Cdc20,Cdk1,Ccnb1
REAC	REAC:R-MMU-174577	Activation of C3 and C5	0.320657	6	73	2	REAC:R-MMU-166658	FALSE	C4b,C3
REAC	REAC:R-MMU-354192	Integrin signaling	0.416988	26	73	3	REAC:R-MMU-162582,REAC:R-MMU-76009	FALSE	Fgb,Fgg,Fga
REAC	REAC:R-MMU-6804114	TP53 Regulates Transcription of Genes Involved in G2 Cell Cycle Arrest	0.446392	7	73	2	REAC:R-MMU-6791312	FALSE	Cdk1,Ccnb1
REAC	REAC:R-MMU-176408	Regulation of APC/C activators between G1/S and early anaphase	0.518894	28	73	3	REAC:R-MMU-174143	FALSE	Cdc20,Cdk1,Ccnb1
REAC	REAC:R-MMU-69481	G2/M Checkpoints	0.569827	151	73	6	REAC:R-MMU-69620	FALSE	Mcm2,Chek1,Cdk1,Ccnb2,Wee1,Ccnb1
REAC	REAC:R-MMU-2132295	MHC class II antigen presentation	0.600398	104	73	5	REAC:R-MMU-1280218	FALSE	Racgap1,Kif2c,Kif4,Kif20a,H2-DMb2
REAC	REAC:R-MMU-3301854	Nuclear Pore Complex (NPC) Disassembly	0.698793	31	73	3	REAC:R-MMU-2980766	FALSE	Cdk1,Ccnb2,Ccnb1
REAC	REAC:R-MMU-8964058	HDL remodeling	0.756654	9	73	2	REAC:R-MMU-8963899	FALSE	Alb,Lcat
REAC	REAC:R-MMU-6791312	TP53 Regulates Transcription of Cell Cycle Genes	0.837698	33	73	3	REAC:R-MMU-3700989	FALSE	Cdk1,E2f8,Ccnb1
REAC	REAC:R-MMU-8963901	Chylomicron remodeling	0.9405	10	73	2	REAC:R-MMU-8963899	FALSE	Apoa2,Apoa4
REAC	REAC:R-MMU-8963888	Chylomicron assembly	0.9405	10	73	2	REAC:R-MMU-8963898	FALSE	Apoa2,Apoa4
